# Supplementary material for: Evaluation of the Potential for Genomic Selection to Improve Spring Wheat Resistance to Fusarium Head Blight in the Pacific Northwest
Source: Front Plant Sci. 2018 Jul 3;9:911. doi: 10.3389/fpls.2018.00911 (PMC6037981; doi:10.3389/fpls.2018.00911)
Supplement: Supplementary file 1 [file Table_1.xlsx]

## Sheet: Genotype
Markers	CHROM	POS(cM)	Major_allel	Minro_allele	H0800080	H0800103L	H0800310	H0800314	H0900009	H0900081	Hollis	HR07005-3	HR07024-5	HW080169	HW090006M	HW090071M	Kelse	Macon	Otis	Scarlet	Tara2002	WA8016	WA8034	WA8074	WA8099	WA8100	WA8123	WA8133	LOUISE	PEWAWA	Treasure	Jubilee	UI Pettit	IDO629	IDO851	IDO852	UI Winchester	Jerome	IDO702	Jefferson	Alturas	Cataldo	Lolo	UI Lochsa	IDO694	IDO686	IDO671	UI Stone	IDO644
recBobWhite_c10015_641	2A	101.974	G	A	0	0	2	2	2	0	2	2	2	2	2	2	2	2	0	0	2	0	0	2	2	2	0	0	0	0	0	0	0	0	0	2	2	2	2	2	0	0	0	2	2	0	0	0	0
recBobWhite_c10017_644	7B	67.473	G	A	0	0	0	0	0	0	0	0	0	0	0	0	0	0	0	0	0	0	0	0	0	0	0	0	2	0	0	0	0	0	0	0	0	0	0	0	0	0	0	0	0	0	0	0	0
recBobWhite_c10082_241	4A	51.152	G	T	0	0	0	0	0	0	0	0	0	0	0	0	0	0	0	0	0	0	0	0	0	0	0	0	0	0	2	0	2	0	0	2	0	0	2	0	0	2	0	0	0	0	0	2	2
recBobWhite_c10126_263	5B	69.191	C	T	2	0	0	0	0	0	0	0	0	0	0	0	0	0	0	0	0	0	0	0	0	0	0	0	0	2	0	2	0	2	0	0	0	0	0	0	0	0	0	0	0	0	0	0	0
recBobWhite_c10140_297	6B	64.57	A	G	0	0	0	0	0	0	0	0	0	2	0	0	0	0	0	0	0	2	0	0	2	0	2	0	0	0	0	0	0	0	0	0	0	0	0	0	0	0	0	0	2	0	0	0	0
recBobWhite_c10215_242			A	G	0	0	0	0	0	0	0	0	0	0	0	0	0	0	0	0	0	0	0	0	0	0	0	0	2	2	2	2	2	0	2	2	0	2	0	0	2	2	0	0	2	2	2	2	0
recBobWhite_c10238_127	2B	89.637	T	C	2	2	2	2	2	2	2	0	0	0	2	2	2	0	2	2	2	2	2	2	2	0	2	2	0	0	0	0	0	0	0	0	2	0	2	2	0	0	2	0	0	0	0	0	0
recBobWhite_c10247_316	5B	69.191	G	A	2	0	0	0	0	0	0	0	0	0	0	0	0	0	2	0	0	0	0	2	0	0	2	2	0	2	0	2	0	2	0	0	0	0	0	0	0	0	2	0	0	0	0	0	0
recBobWhite_c1027_1127	1A	149.819	C	T	2	0	2	0	2	0	2	0	2	0	2	2	0	0	0	0	0	0	0	2	2	2	0	0	0	0	0	0	0	0	0	2	2	0	2	0	0	0	0	2	0	2	0	0	0
recBobWhite_c10385_374			G	A	0	0	0	0	0	0	0	0	0	0	0	0	0	0	0	0	0	0	0	0	0	0	0	0	0	0	0	0	0	0	0	0	0	0	0	0	0	0	0	0	0	0	0	0	0
recBobWhite_c10399_401	1D	3.502	G	A	0	0	0	0	0	0	0	0	0	0	0	0	0	0	0	0	0	0	0	0	0	0	0	0	0	0	0	0	0	0	0	0	0	0	0	0	0	0	0	0	0	0	0	0	0
recBobWhite_c104_89	1A	93.61	A	C	2	0	0	0	0	0	0	0	0	0	2	0	0	0	2	0	0	0	0	0	0	0	2	0	0	2	0	2	0	0	2	0	0	0	2	0	2	2	0	0	0	2	2	0	0
recBobWhite_c10402_140	3B	62.569	C	T	2	0	2	2	0	2	0	0	0	0	0	0	0	0	2	2	0	2	2	0	0	0	2	2	0	0	2	0	0	2	0	2	0	2	0	2	0	0	2	0	2	0	0	2	2
recBobWhite_c10402_170	3B	62.569	C	T	2	0	2	2	0	2	0	0	0	0	0	0	0	0	2	2	0	2	2	0	0	0	2	2	0	0	2	0	0	2	0	2	0	2	0	2	0	0	2	0	2	0	0	2	2
recBobWhite_c10448_80	7D	115.291	C	A	0	0	0	0	0	0	0	0	0	0	0	0	0	0	0	0	0	0	0	0	0	0	2	0	0	0	0	0	0	0	0	0	0	0	0	0	0	0	0	0	0	0	0	0	0
recBobWhite_c10520_1517	2B	144.164	G	A	0	0	0	0	0	0	0	0	0	0	0	0	0	0	0	0	0	0	0	0	0	2	0	2	0	0	0	0	0	0	0	0	0	0	0	0	0	0	0	0	2	0	0	0	0
recBobWhite_c10583_352	4A	127.122	T	C	0	2	2	0	0	0	2	0	0	0	0	0	2	0	0	0	0	0	0	2	0	2	0	0	0	2	0	2	2	2	0	0	2	0	2	2	0	0	0	2	0	0	0	0	0
recBobWhite_c10614_157	6B	58.195	T	C	0	0	0	0	0	0	0	0	0	0	0	0	0	0	2	0	0	2	0	0	2	0	2	2	0	2	0	0	0	2	0	0	0	0	0	0	0	0	2	0	2	0	0	0	0
recBobWhite_c10627_354	4A	152.986	C	T	0	0	0	0	2	0	0	0	0	2	0	0	2	2	2	0	2	0	0	0	2	2	2	0	0	0	2	0	2	0	0	2	0	0	0	0	0	0	2	0	0	0	0	2	0
recBobWhite_c10659_188	5A	61.768	T	C	0	0	0	0	0	0	0	0	0	2	0	0	0	2	0	0	0	0	0	0	0	0	0	0	0	2	0	0	0	0	0	0	2	0	0	0	0	0	0	0	0	0	0	0	0
recBobWhite_c10673_138	2A	25.97	G	A	0	2	2	2	0	0	2	2	2	2	2	2	2	2	0	0	2	0	0	2	2	2	0	0	0	2	0	0	0	2	0	0	2	2	0	0	0	0	2	2	0	0	0	0	2
recBobWhite_c10673_330	2A	25.97	G	T	0	2	2	2	0	0	2	2	2	2	2	2	2	2	0	0	2	0	0	2	2	2	0	0	0	2	0	0	0	2	0	0	2	2	0	0	0	0	2	2	0	0	0	0	2
recBobWhite_c1072_100			T	C	2	0	0	0	0	0	0	0	0	0	0	0	0	0	0	0	2	0	0	0	2	0	0	0	0	0	0	0	0	0	0	2	0	0	2	2	0	0	0	0	0	0	0	2	2
recBobWhite_c1072_593			A	G	0	0	0	2	0	0	2	0	0	2	0	0	0	2	0	0	0	0	0	2	0	0	0	2	2	0	2	0	2	0	0	0	2	0	0	0	0	0	0	0	0	0	0	0	0
recBobWhite_c1073_81			C	T	0	0	2	2	2	0	2	2	0	0	2	0	2	0	0	0	2	0	0	0	2	0	0	0	0	0	2	0	0	0	0	0	0	0	0	2	0	0	0	0	0	0	0	0	2
recBobWhite_c10764_251	5D	45.322	G	A	0	2	0	0	0	2	2	0	0	0	0	0	0	0	0	2	0	2	2	0	0	0	0	0	0	0	0	0	0	0	0	0	0	0	0	2	0	0	0	0	0	0	0	0	0
recBobWhite_c10864_436	2B	134.46	C	T	2	2	0	0	0	2	0	2	0	0	0	0	2	0	2	2	0	2	2	0	0	0	2	0	2	2	0	2	2	2	2	2	0	2	0	0	2	2	2	0	0	2	2	2	2
recBobWhite_c10901_240	5A	53.465	A	G	0	0	0	0	0	0	0	0	0	0	0	0	0	0	0	0	0	0	0	0	0	0	0	0	2	0	0	0	2	0	0	2	0	0	0	0	0	0	0	0	0	0	0	2	2
recBobWhite_c1093_494			G	A	2	0	0	0	0	2	0	0	0	0	2	0	0	0	2	2	0	2	2	0	2	2	2	2	2	0	2	0	2	0	0	0	0	0	0	0	0	0	2	0	0	0	0	0	2
recBobWhite_c10956_71	5B	182.15	C	T	0	2	2	2	2	2	2	2	2	2	2	2	2	2	0	2	2	2	2	2	2	2	0	0	0	2	0	0	0	0	2	0	2	2	2	2	2	2	0	2	0	2	2	0	0
recBobWhite_c11005_236	4B	75.646	A	C	2	0	0	0	0	0	0	0	0	0	0	0	0	0	0	0	0	0	0	0	0	0	0	0	2	0	0	0	0	0	0	0	0	0	0	0	0	0	0	0	0	0	0	0	0
recBobWhite_c11036_842	1B	63.911	G	A	0	0	0	0	0	0	0	0	0	0	0	0	0	0	0	0	0	0	0	0	0	0	0	0	0	0	0	0	0	0	0	0	0	0	0	0	0	0	0	0	0	0	0	0	0
recBobWhite_c11038_605	5B	138.726	G	A	0	2	0	0	0	2	0	0	0	0	0	0	0	0	0	2	0	2	2	0	0	0	0	0	0	0	0	0	2	0	0	0	0	0	0	0	0	0	0	0	0	0	0	0	0
recBobWhite_c11042_284	6B	57.074	T	G	0	0	2	0	0	0	2	2	2	2	2	2	2	2	0	0	2	2	0	2	2	0	2	0	0	0	0	0	0	0	0	0	2	0	0	0	0	0	0	2	0	0	0	0	0
recBobWhite_c1105_745	2B	157.214	G	A	0	2	0	2	0	2	2	2	0	0	0	2	2	2	0	2	2	2	0	0	2	0	0	0	0	0	0	0	0	0	0	0	2	0	2	2	0	0	0	2	0	0	0	0	0
recBobWhite_c11059_169	2B	71.999	C	A	0	2	2	2	2	2	2	2	2	0	0	0	0	0	2	2	0	2	2	2	0	0	2	0	2	0	0	0	2	0	0	0	2	0	2	2	0	0	2	0	0	0	0	0	0
recBobWhite_c11077_231	7B	75.369	C	T	0	0	2	2	0	0	0	0	0	2	2	2	2	2	0	0	2	0	0	0	2	0	0	0	0	0	0	0	2	0	0	0	0	2	2	2	0	0	0	2	0	0	0	0	0
recBobWhite_c11153_266	2D	40.046	G	A	0	0	0	0	0	0	0	0	0	0	0	0	0	0	0	0	0	0	0	0	0	0	0	0	0	0	0	0	0	0	0	0	0	0	0	0	0	0	0	0	0	0	0	0	0
recBobWhite_c11161_270	7B	76.306	A	G	2	2	0	0	0	0	0	0	0	0	0	0	2	0	0	0	0	0	0	0	0	0	0	0	0	2	0	2	0	2	2	0	0	0	2	0	2	2	0	0	0	2	2	0	0
recBobWhite_c11225_941	3A	88.017	T	C	0	0	0	0	0	0	0	2	2	0	0	0	2	2	2	0	2	0	0	2	2	2	2	2	0	0	0	0	2	0	0	2	0	0	0	0	0	0	2	0	0	0	0	2	0
recBobWhite_c1124_305	2A	101.974	A	G	2	2	0	0	0	2	0	0	0	0	0	0	0	0	2	2	0	2	2	0	0	0	2	2	2	0	2	2	2	2	2	2	0	0	0	0	2	2	2	0	0	2	2	2	2
recBobWhite_c11301_226	6B	66.397	C	T	2	0	0	0	0	0	0	0	0	0	0	0	0	0	0	0	0	0	0	0	0	0	0	0	0	0	0	0	0	0	0	0	0	0	0	0	0	0	0	0	2	0	0	0	0
recBobWhite_c1131_328	6A	110.847	C	A	0	0	0	0	0	0	2	0	0	0	0	0	0	0	0	0	0	0	0	0	0	0	0	2	0	0	0	0	0	0	0	0	2	0	0	0	0	0	0	0	0	0	0	0	0
recBobWhite_c11327_185	4A	137.279	A	G	2	2	0	0	0	0	0	0	0	0	0	0	0	0	0	0	2	0	0	0	2	0	0	0	2	0	0	0	0	0	0	0	0	0	0	0	0	0	0	0	0	0	0	0	0
recBobWhite_c11327_491	4A	137.044	G	A	0	2	0	0	0	0	0	0	0	0	0	0	0	0	0	0	2	0	0	0	2	0	0	0	2	0	0	0	0	0	0	0	0	0	0	0	0	0	0	0	0	0	0	0	0
recBobWhite_c11374_530	7A	135.616	T	C	0	0	0	0	0	0	0	0	0	0	0	0	0	0	0	0	0	0	0	0	0	0	0	0	0	0	0	0	2	0	0	0	0	0	0	0	0	0	0	0	0	0	0	0	0
recBobWhite_c11397_231	2B	16.88	T	G	0	0	0	0	0	0	0	0	0	0	0	0	0	0	0	0	0	0	0	0	0	0	0	0	2	0	0	0	0	0	0	0	0	0	0	0	0	0	0	0	0	0	0	0	2
recBobWhite_c1149_539			G	A	0	0	0	0	0	0	0	0	0	2	2	2	0	2	0	0	0	0	0	0	0	0	0	0	0	0	0	0	0	0	0	0	0	0	0	0	0	0	0	0	0	0	0	0	0
recBobWhite_c11495_120	5B	112.367	A	G	2	2	0	0	0	2	0	2	0	0	0	0	0	0	0	2	0	2	2	0	0	0	0	0	0	0	0	2	2	2	0	2	0	0	0	0	0	0	0	0	0	0	0	2	0
recBobWhite_c11539_336	5A	148.304	C	T	2	2	0	0	2	2	0	0	0	0	0	0	2	0	0	2	0	2	2	0	0	0	0	2	0	0	2	0	0	0	0	0	0	0	0	0	0	0	0	0	2	0	0	0	0
recBobWhite_c11562_133	3B	71.34	C	A	0	0	0	0	2	0	2	2	2	2	0	0	2	2	0	0	2	0	0	2	0	0	0	0	0	0	0	0	0	0	0	0	2	0	2	0	0	0	0	2	0	0	0	0	0
recBobWhite_c11615_191			G	A	0	0	0	0	0	0	0	0	0	0	0	0	0	0	0	0	0	0	0	0	0	0	0	0	0	2	0	0	2	0	2	0	0	0	0	0	2	0	0	0	0	2	2	0	0
recBobWhite_c11652_421	6A	41.381	G	A	0	0	0	0	0	0	2	0	0	0	2	2	2	2	0	0	2	0	0	0	2	2	0	0	0	2	0	2	0	0	2	0	0	0	0	0	2	2	0	0	0	2	2	0	0
recBobWhite_c11692_148	1A	134.546	A	C	0	2	0	0	0	2	0	2	0	0	0	0	0	0	0	2	0	2	2	0	0	0	0	0	0	0	0	0	0	0	0	0	0	0	0	0	0	0	0	2	0	0	0	0	0
recBobWhite_c11739_325	2B	77.937	C	T	2	2	0	0	0	0	0	0	0	0	0	0	2	0	0	0	0	0	0	0	0	0	0	0	0	0	0	0	0	0	0	0	0	0	0	0	0	0	0	0	0	0	0	0	0
recBobWhite_c11800_96	2B	99.803	T	C	2	2	2	2	2	2	2	2	2	2	2	2	2	2	2	2	2	2	2	2	2	2	2	2	0	0	0	0	0	0	0	0	2	0	2	2	0	0	2	2	0	0	0	0	2
recBobWhite_c11808_975	6D	21.827	A	C	0	2	0	0	0	2	0	2	0	0	0	0	0	0	0	2	0	2	2	0	0	0	0	2	0	2	0	0	0	0	0	0	0	0	0	2	0	0	0	0	2	0	0	0	0
recBobWhite_c11817_376	1B	62.58	T	C	0	0	0	0	0	0	0	0	0	0	0	0	0	0	0	0	0	0	0	0	0	0	0	0	0	0	0	0	0	0	0	0	0	0	0	0	0	0	0	0	0	0	0	0	0
recBobWhite_c11861_606	5B	68.364	G	A	0	0	0	0	0	0	0	0	0	0	0	0	0	0	0	0	0	0	0	2	0	0	0	0	0	0	0	2	0	2	0	0	0	0	0	0	0	0	0	0	0	0	0	0	0
recBobWhite_c11918_807	4A	164.13	G	A	2	0	2	2	0	0	2	0	2	0	2	2	0	0	0	0	0	0	0	2	0	0	0	2	0	0	0	0	0	0	0	2	2	2	2	2	0	0	0	2	2	0	0	2	0
recBobWhite_c11997_246	3A	77.566	C	A	0	0	0	0	0	0	0	0	0	0	2	0	0	0	2	0	0	0	0	2	0	0	0	2	0	0	0	0	0	0	0	0	0	0	0	0	0	0	2	0	0	0	0	0	0
recBobWhite_c1201_384	7A	152.763	C	T	0	0	2	2	0	0	2	0	0	2	2	2	2	2	0	0	2	0	0	2	2	0	0	2	0	0	0	0	0	0	0	0	0	2	2	2	0	0	0	0	2	2	0	0	0
recBobWhite_c12013_977	6B	80.185	C	T	0	2	0	0	0	0	0	0	0	0	0	0	2	0	0	0	0	0	0	2	0	2	0	0	0	2	0	2	0	0	0	0	0	2	0	0	0	0	0	2	0	0	0	0	0
recBobWhite_c12048_145			C	A	2	2	0	0	0	2	0	2	0	0	0	0	2	0	0	2	0	2	2	0	0	0	0	0	0	2	2	0	0	0	0	0	0	0	2	2	0	2	0	0	0	0	0	0	0
recBobWhite_c12090_117	2D	76.394	T	C	0	0	0	0	0	0	0	0	0	0	0	0	0	0	0	0	0	0	0	0	0	0	2	0	0	2	0	0	0	0	0	0	0	0	0	0	0	0	0	0	0	0	0	0	0
recBobWhite_c12134_1140	2B	109.526	C	T	0	0	2	0	2	0	0	0	2	0	0	0	2	0	2	0	2	0	0	0	2	2	0	0	0	0	0	0	0	0	0	2	0	2	2	2	0	0	0	0	2	0	0	2	2
recBobWhite_c1215_240	7A	150.539	G	A	0	0	0	0	0	0	0	0	0	0	0	0	0	0	0	0	0	0	0	0	0	0	0	0	0	0	0	0	0	0	0	0	0	0	0	0	0	0	0	0	0	0	0	0	0
recBobWhite_c1221_367			T	C	0	0	0	0	0	0	0	0	0	0	0	0	0	0	0	0	0	0	0	0	0	0	0	0	0	0	0	0	0	0	0	0	0	0	0	0	0	0	0	0	0	0	0	0	0
recBobWhite_c12229_182	5B	60.307	C	T	0	2	0	0	0	2	0	2	0	0	2	0	0	2	0	2	0	2	2	0	0	2	0	0	0	0	0	0	0	0	0	0	0	0	0	2	0	0	0	0	0	0	0	0	0
recBobWhite_c12261_130	6A	130.7	G	A	2	2	2	2	2	2	2	2	2	1	2	2	2	2	2	2	2	2	2	0	2	2	2	0	0	0	0	0	0	0	0	0	2	2	2	2	0	0	2	2	2	0	0	0	0
recBobWhite_c12281_752			C	A	0	0	0	0	0	0	0	0	0	0	0	0	0	0	0	0	0	0	0	0	2	0	0	0	2	0	0	0	0	0	0	0	0	0	0	2	0	0	0	0	0	0	0	0	0
recBobWhite_c12302_389	7A	193.768	A	G	2	0	0	2	2	2	0	2	2	2	2	2	0	0	2	2	0	2	2	0	0	0	2	2	2	0	2	2	0	0	2	0	0	2	0	0	2	2	2	0	2	2	2	0	2
recBobWhite_c12305_959	1A	140.929	G	A	0	2	0	0	0	2	0	2	0	0	0	0	0	0	0	2	0	2	2	0	0	0	0	0	0	0	0	0	0	0	0	0	0	0	0	0	0	0	0	0	0	0	0	0	0
recBobWhite_c12316_383	7D	26.333	C	T	0	0	0	0	0	0	0	0	0	0	2	0	0	0	2	0	2	0	0	0	2	0	2	2	2	2	0	2	2	2	2	2	0	0	0	0	2	2	2	0	2	2	2	2	2
recBobWhite_c12343_253	7A	135.538	G	A	0	0	0	0	0	0	0	0	0	0	0	0	0	0	0	0	0	0	0	0	0	0	0	0	0	0	0	0	2	0	0	0	0	0	0	0	0	0	0	0	0	0	0	0	0
recBobWhite_c12355_1548	7B	150.33	G	A	0	0	0	0	0	0	0	0	0	0	0	0	0	0	2	0	0	0	0	0	0	2	2	0	2	0	2	0	2	0	0	2	0	0	2	2	0	2	0	0	0	0	0	2	0
recBobWhite_c12426_84	2A	25.97	T	C	0	0	0	0	0	0	0	0	0	0	0	0	0	0	0	0	0	0	0	0	0	0	2	0	0	0	0	0	0	0	0	0	0	0	0	0	0	0	0	0	0	0	0	0	0
recBobWhite_c12428_371	3A	151.747	C	T	0	2	0	0	2	2	0	0	0	2	0	2	0	0	0	2	0	2	2	0	0	0	0	0	2	0	0	0	2	0	0	0	0	0	2	2	0	0	0	0	0	0	0	0	2
recBobWhite_c12457_433	3B	67.455	A	G	2	2	0	0	2	2	2	2	0	2	2	2	2	2	0	2	2	2	2	2	2	2	0	2	2	0	2	0	0	2	0	0	2	0	2	0	0	0	0	2	0	0	0	0	0
recBobWhite_c12649_113			G	T	2	0	0	0	0	0	0	0	0	0	0	0	2	0	0	0	0	0	0	0	0	0	0	0	2	2	2	0	2	0	0	0	0	0	0	0	0	0	0	0	0	0	0	0	0
recBobWhite_c12732_205	2B	99.16	T	C	2	2	2	2	2	2	2	2	2	2	2	2	2	2	2	2	2	2	2	2	2	2	2	2	0	0	0	0	0	0	0	0	2	0	2	2	0	0	2	2	0	0	0	0	2
recBobWhite_c1275_304	2D	82.821	C	T	0	2	0	0	2	2	0	2	2	0	0	0	0	0	0	2	2	2	2	0	2	2	2	0	2	2	0	0	0	2	0	0	0	0	0	2	0	0	2	0	0	0	0	0	0
recBobWhite_c12767_148	2D	82.821	A	C	0	2	0	0	2	2	0	2	2	0	0	0	0	0	0	2	2	2	2	0	2	2	2	0	2	2	2	2	0	2	2	0	0	0	0	2	2	2	2	0	0	2	2	0	2
recBobWhite_c12841_56	1A	71.096	C	T	0	0	0	0	0	0	0	0	0	2	0	0	0	0	0	0	0	0	0	0	0	0	0	0	0	0	2	0	0	0	0	2	0	0	0	0	0	0	2	0	0	0	0	2	0
recBobWhite_c12908_381	3B	34.607	T	C	0	2	0	0	0	0	0	0	0	0	0	0	0	0	0	0	0	0	0	0	0	0	0	0	0	2	0	0	0	0	0	0	0	0	0	0	0	0	0	0	0	0	0	0	0
recBobWhite_c12911_649	2B	145.988	G	A	0	0	0	2	0	0	0	0	0	0	0	0	0	0	0	0	0	0	0	0	0	0	0	0	0	0	0	0	0	0	0	0	0	0	0	2	0	0	0	2	0	0	0	0	0
recBobWhite_c1295_470			C	T	2	0	0	0	0	0	0	0	0	0	0	0	0	0	0	0	0	0	0	0	0	0	0	0	2	0	0	0	0	0	0	0	0	0	0	0	0	0	0	0	0	0	0	0	0
recBobWhite_c13066_776	2B	99.793	A	G	2	2	2	2	2	2	2	2	2	2	2	2	2	2	2	2	2	2	2	2	2	2	2	2	0	0	0	0	0	0	0	0	2	0	2	2	0	0	2	2	0	0	0	0	2
recBobWhite_c13098_670	7A	126.799	C	T	0	0	0	0	0	0	0	0	0	0	0	0	0	0	0	0	0	0	0	0	0	0	0	0	0	0	0	0	2	0	0	0	0	0	0	0	0	0	0	0	0	0	0	0	0
recBobWhite_c13099_755	3B	70.118	T	C	2	2	0	0	2	0	2	2	2	2	0	2	2	2	0	0	2	0	0	2	0	0	0	0	0	2	0	0	0	0	0	0	2	0	2	0	0	0	0	2	0	0	0	0	0
recBobWhite_c13124_430	1B	108.363	T	C	0	0	0	0	2	2	0	2	0	0	0	0	0	0	0	2	0	2	2	0	0	0	0	0	2	0	0	0	0	0	0	0	0	0	0	0	0	0	0	0	0	0	0	0	0
recBobWhite_c13156_773	7B	77.593	T	G	2	2	2	2	0	0	0	0	0	2	2	2	2	2	0	0	2	0	0	0	2	0	0	0	0	0	0	0	2	0	0	0	0	2	2	2	0	0	0	2	0	0	0	0	0
recBobWhite_c13202_462	6B	122.92	A	G	0	0	0	0	0	0	0	0	0	0	2	2	0	0	0	0	0	0	0	0	0	2	0	0	0	0	0	0	0	0	0	0	0	0	0	0	0	0	0	2	0	0	0	0	0
recBobWhite_c13210_115	3A	75.575	G	A	2	0	0	0	0	0	0	0	0	0	2	0	2	0	2	0	0	0	0	2	0	0	0	2	0	0	0	0	0	0	0	0	0	0	0	0	0	0	2	0	0	0	0	0	0
recBobWhite_c13247_795	4B	75.646	A	G	2	0	0	0	0	0	0	0	0	0	0	0	0	0	0	0	0	0	0	0	0	0	0	0	2	0	0	0	0	0	0	0	0	0	0	0	0	0	0	0	0	0	0	0	0
recBobWhite_c13295_407			T	C	2	2	2	2	0	0	2	0	2	2	2	2	0	2	0	0	2	0	0	0	2	2	0	2	0	0	2	0	2	0	0	2	2	0	2	2	0	0	0	0	0	0	0	2	0
recBobWhite_c13322_215	4A	51.367	G	A	2	2	0	0	0	2	0	0	2	0	0	2	0	0	0	2	0	2	2	0	0	2	0	0	0	0	0	0	0	0	0	0	0	2	0	0	0	0	0	2	2	0	0	0	0
recBobWhite_c13378_662	1B	62.58	T	C	0	0	0	0	0	0	0	0	0	0	0	0	0	0	0	0	0	0	0	0	0	0	0	0	0	0	0	0	0	0	0	0	0	0	0	0	0	0	0	0	0	0	0	0	0
recBobWhite_c13381_101	3B	101.83	C	T	0	0	2	2	2	0	0	0	2	0	0	0	0	0	0	0	2	0	0	2	2	0	0	0	0	0	0	0	0	0	0	0	2	2	2	0	0	0	0	2	0	0	0	0	0
recBobWhite_c13400_229			C	T	0	2	0	0	0	0	0	2	0	2	0	0	0	0	0	2	0	2	2	0	0	0	0	0	0	0	2	0	0	0	0	0	0	0	0	0	0	0	0	0	0	0	0	0	2
recBobWhite_c13424_430	5D	67.492	T	C	0	0	2	2	0	0	2	0	2	2	0	0	0	2	0	0	0	0	0	2	0	0	0	0	0	0	0	0	0	0	0	0	2	2	2	0	0	0	0	0	2	0	0	0	0
recBobWhite_c13428_455	5B	68.364	A	G	0	0	0	0	0	0	0	0	0	0	0	0	0	0	0	0	0	0	0	2	0	0	0	0	0	0	0	2	0	2	0	0	0	0	0	0	0	0	0	0	0	0	0	0	0
recBobWhite_c13435_700	6D	149.856	C	T	0	0	0	0	0	0	0	2	0	2	2	0	2	2	0	0	2	0	0	0	2	2	0	0	0	0	0	2	2	0	2	0	0	0	2	0	2	2	2	2	0	2	2	0	0
recBobWhite_c13455_112	2B	99.803	A	G	2	2	2	2	2	2	2	2	2	2	2	2	2	2	2	2	2	2	2	2	2	2	2	2	0	0	0	0	0	0	0	0	2	0	2	2	0	0	2	2	0	0	0	0	2
recBobWhite_c13504_378			G	A	2	2	2	0	0	0	0	2	0	0	0	0	2	0	0	0	2	0	0	0	2	2	0	0	0	0	2	0	0	0	0	0	0	0	0	2	0	0	2	2	0	0	0	0	0
recBobWhite_c13525_262	2B	119.071	T	C	0	0	0	0	2	0	0	0	0	0	0	0	0	0	0	0	2	0	2	0	2	0	0	2	0	2	2	0	2	0	0	2	0	0	0	2	0	0	0	0	0	0	0	2	0
recBobWhite_c1372_133	5D	66.978	G	A	2	0	0	0	0	0	0	0	0	0	0	0	2	0	0	0	0	0	0	0	0	0	0	0	0	0	0	0	0	0	0	0	0	0	0	0	0	0	0	0	0	0	0	0	0
recBobWhite_c13761_242	1A	102.918	A	G	0	0	0	0	0	0	0	0	0	0	2	2	0	0	2	0	0	0	0	2	0	2	2	0	2	2	2	2	2	2	2	2	0	0	0	0	2	2	2	0	0	0	2	2	2
recBobWhite_c13844_873	5B	35.08	C	T	0	2	0	0	0	2	0	0	0	0	0	0	0	0	2	2	0	0	0	0	0	0	2	2	0	0	2	2	2	0	2	2	0	0	0	0	2	0	2	0	0	2	2	2	2
recBobWhite_c13845_195	6A	91.884	G	T	2	2	0	0	0	2	2	2	0	2	0	2	2	2	0	2	0	2	2	0	0	0	0	0	2	0	0	1	0	0	0	0	2	0	0	0	0	0	0	0	0	2	0	0	0
recBobWhite_c1387_798	5A	67.642	T	G	0	0	0	0	0	0	0	0	0	0	0	2	0	0	0	0	0	0	0	0	0	0	0	0	0	0	0	0	0	0	0	0	0	0	0	0	0	2	0	0	0	0	0	0	0
recBobWhite_c13900_53	5A	53.465	C	A	0	0	0	0	2	2	0	2	0	0	0	0	0	0	0	2	0	2	2	0	0	0	0	0	2	2	0	2	2	2	2	2	0	0	0	0	2	2	0	0	0	0	2	2	2
recBobWhite_c13924_707	2D	82.821	G	A	0	2	0	0	2	2	0	2	2	0	0	0	0	0	0	2	2	2	2	0	2	2	2	0	2	2	2	2	0	2	2	0	0	0	0	2	2	2	2	0	0	2	2	0	2
recBobWhite_c14066_403	6D	87.174	G	A	0	2	0	0	0	2	2	0	2	0	0	0	2	0	0	2	0	2	0	0	0	0	0	0	2	2	0	2	2	2	2	2	0	0	0	0	2	2	0	0	0	0	2	2	0
recBobWhite_c14076_98	3B	69.527	T	G	0	0	2	2	0	0	0	0	0	0	0	0	0	0	2	0	0	0	0	0	0	0	2	2	2	0	2	2	2	0	2	0	0	2	0	0	2	2	2	0	2	2	2	0	2
recBobWhite_c14206_339	6B	67.24	T	C	0	0	0	0	0	0	0	0	0	0	0	0	0	0	2	0	0	2	0	0	0	0	0	2	0	0	2	2	0	2	0	0	0	2	2	0	0	0	2	0	2	0	0	0	2
recBobWhite_c14258_383	1B	63.911	C	T	0	0	0	0	0	0	0	0	0	0	0	0	0	0	0	0	0	0	0	0	0	0	0	0	0	0	0	0	0	0	0	0	0	0	0	0	0	0	0	0	0	0	0	0	0
recBobWhite_c14258_434	1B	43.664	C	A	0	0	0	0	0	0	0	0	0	0	0	0	0	0	0	0	0	0	0	0	0	0	0	0	0	0	0	0	0	0	0	0	0	0	0	0	0	0	0	0	0	0	0	0	0
recBobWhite_c14271_1379	1B	43.858	A	G	0	0	2	2	2	0	2	2	2	0	0	2	2	0	2	0	2	0	0	2	2	2	0	0	2	2	0	0	0	2	0	0	2	2	2	0	0	0	0	0	2	0	0	0	2
recBobWhite_c14297_266	7A	127.753	C	T	0	0	2	2	2	2	0	2	2	2	0	0	2	2	0	2	2	2	2	2	2	0	0	0	0	0	0	0	0	0	0	0	2	2	2	2	0	0	0	2	0	0	0	0	0
recBobWhite_c14303_240	7A	42.466	A	G	0	0	0	0	0	0	0	0	0	0	0	0	0	0	0	0	0	0	0	0	0	0	0	0	0	0	0	0	0	0	0	0	0	0	0	0	0	0	0	0	0	0	0	0	0
recBobWhite_c14323_288	5B	71.373	T	C	2	2	0	0	0	2	2	2	0	2	2	2	2	2	2	2	2	2	2	0	2	0	2	2	0	2	2	0	2	0	2	2	2	0	0	0	2	0	2	0	0	0	2	2	2
recBobWhite_c14360_420	5B	139.396	G	A	0	0	2	2	0	0	0	0	0	0	0	0	0	0	2	0	0	0	0	0	0	0	2	2	0	0	2	2	0	0	0	2	0	0	2	0	0	0	2	2	2	2	0	2	2
recBobWhite_c14362_86	1B	125.263	T	C	2	2	0	0	0	0	0	2	1	0	2	2	2	2	0	0	2	0	0	0	2	2	0	0	0	0	0	0	0	0	0	0	0	0	0	0	0	0	0	0	0	0	0	0	0
recBobWhite_c14365_59	3B	73.453	T	G	0	0	0	0	2	0	2	2	0	2	0	2	0	2	0	0	2	0	0	2	0	0	0	0	0	0	0	2	0	0	2	0	2	0	2	0	2	2	0	2	0	2	2	0	0
recBobWhite_c14471_411	7A	127.753	C	T	0	0	2	2	2	2	0	2	2	2	0	0	2	2	0	2	2	2	2	2	2	0	0	0	0	0	0	0	0	0	0	0	2	2	2	2	0	0	0	2	0	0	0	0	0
recBobWhite_c14476_80	2A	101.974	G	A	0	2	2	2	0	2	0	0	0	0	0	0	2	0	2	0	0	0	0	0	0	0	2	0	0	2	0	2	0	2	2	0	0	0	0	0	2	2	2	0	0	2	2	0	0
recBobWhite_c14495_230	4A	139.966	A	G	0	2	2	2	2	2	2	2	2	0	0	2	0	0	0	2	0	2	2	2	0	0	0	0	0	2	0	1	0	2	0	0	0	2	2	2	0	0	0	2	2	0	0	0	0
recBobWhite_c14526_271	1D	3.502	T	C	0	0	0	0	0	0	0	0	0	0	0	0	0	0	0	0	0	0	0	0	0	0	0	0	0	0	0	0	0	0	0	0	0	0	0	0	0	0	0	0	0	0	0	0	0
recBobWhite_c1456_615	1B	64.891	T	C	0	0	0	0	0	0	0	0	0	0	0	0	0	0	0	0	0	0	0	0	0	0	0	0	0	0	0	0	0	0	0	0	0	0	0	0	0	0	0	0	0	0	0	0	0
recBobWhite_c14606_452	3B	68.102	G	A	2	2	0	0	2	2	2	2	0	2	2	2	2	2	0	2	2	2	2	2	2	2	0	2	0	0	0	0	0	2	0	0	2	0	2	0	0	0	0	2	0	0	0	0	0
recBobWhite_c14705_487	5A	49.229	T	C	2	2	2	2	0	0	2	0	0	2	2	2	2	2	2	0	0	0	0	2	0	0	2	2	0	0	0	0	0	0	0	0	2	2	2	0	0	0	0	2	2	2	0	0	0
recBobWhite_c14736_188	7D	187.05	G	A	0	0	2	2	2	0	2	0	2	2	2	2	0	2	0	0	2	0	0	2	2	0	0	2	0	0	0	2	0	2	2	0	2	2	0	0	2	0	0	2	2	2	2	0	2
recBobWhite_c149_3064	7A	152.303	T	C	2	2	0	0	0	0	0	0	0	0	0	0	0	0	0	0	0	0	0	0	0	0	0	0	0	0	2	2	0	2	2	0	0	0	0	0	2	2	2	2	0	0	2	0	0
recBobWhite_c149_4419			C	A	2	2	0	0	0	0	0	0	0	0	0	0	0	0	0	0	0	0	0	0	0	0	0	0	0	0	0	0	0	0	0	0	0	0	0	0	0	0	0	0	0	0	0	0	0
recBobWhite_c14948_295	6B	71.902	A	G	0	2	2	2	2	2	2	2	2	0	2	2	2	2	0	2	2	2	2	2	2	2	2	0	2	2	2	0	2	0	2	2	2	0	0	2	2	2	0	2	0	2	2	2	0
recBobWhite_c1499_59	3B	67.455	T	G	2	2	0	0	2	2	2	2	2	2	2	2	2	2	0	2	2	2	2	2	2	2	0	2	2	0	2	0	0	2	0	0	2	0	2	0	0	0	0	2	0	0	0	0	0
recBobWhite_c1509_622	6B	67.24	A	G	0	0	0	0	0	0	0	0	0	0	0	0	0	0	0	0	0	2	0	0	0	0	2	0	0	0	0	0	0	0	0	0	0	0	0	0	0	0	0	0	0	0	0	0	0
recBobWhite_c15241_604	5B	161.323	C	T	0	0	0	0	0	0	0	0	0	0	0	0	0	0	0	0	0	0	0	0	0	0	0	0	2	0	0	0	0	0	0	0	0	0	0	0	0	0	0	0	0	0	0	0	0
recBobWhite_c15262_95			G	A	0	0	0	0	0	0	0	0	0	0	0	0	0	0	0	0	0	0	0	0	0	0	0	0	0	0	0	0	0	0	0	0	0	0	0	0	0	0	0	0	0	0	0	0	0
recBobWhite_c15312_405	1B	75.102	G	A	0	0	2	2	0	0	0	0	0	0	0	2	0	0	0	0	0	0	0	0	0	0	0	0	0	0	0	0	0	0	0	0	0	0	0	0	0	0	0	2	0	0	0	0	0
recBobWhite_c15476_88	5A	100.233	T	G	2	2	2	2	0	0	2	0	2	0	0	0	2	0	0	0	2	0	0	2	2	0	0	0	0	0	0	0	0	0	0	0	2	2	2	2	0	0	0	2	0	0	0	0	0
recBobWhite_c15497_199			G	T	2	2	0	0	0	0	0	0	0	0	0	0	2	0	0	0	0	0	0	0	0	0	0	0	0	0	0	0	0	0	0	0	0	0	0	0	0	0	0	0	0	0	0	0	0
recBobWhite_c15522_250	1B	60.624	T	C	0	0	0	0	0	0	0	0	0	0	0	0	0	0	0	0	0	0	0	0	0	0	0	0	0	0	0	0	0	0	0	0	0	0	0	0	0	0	0	0	0	0	0	0	0
recBobWhite_c15522_625	1B	43.664	A	G	0	0	0	0	0	0	0	0	0	0	0	0	0	0	0	0	0	0	0	0	0	0	0	0	0	0	0	0	0	0	0	0	0	0	0	0	0	0	0	0	0	0	0	0	0
recBobWhite_c15529_288	4B	114.884	C	T	0	2	0	0	0	2	0	2	2	0	0	0	0	0	0	2	0	2	2	2	0	0	0	0	0	0	2	0	0	0	0	2	2	0	0	0	0	0	0	0	0	0	0	2	2
recBobWhite_c15582_253	3A	173.585	T	C	0	0	0	0	0	0	0	0	0	0	0	0	0	0	0	0	0	0	0	0	0	0	0	0	0	0	0	0	0	0	0	0	0	0	0	0	0	0	0	0	0	0	0	0	2
recBobWhite_c15585_87	5B	39.641	T	C	2	0	0	2	2	0	2	2	2	0	0	0	2	0	0	0	2	0	0	2	2	2	0	0	2	0	0	0	0	2	0	0	2	2	0	2	0	2	0	0	2	0	0	0	0
recBobWhite_c15603_69	1B	64.46	G	A	0	0	2	2	0	0	0	0	0	0	0	2	0	0	2	0	0	0	0	0	0	0	2	0	0	0	0	0	0	0	0	0	0	0	0	0	0	0	0	2	0	0	0	0	0
recBobWhite_c1562_369	5B	134.053	C	T	0	2	0	0	0	2	0	0	0	0	0	0	0	0	0	2	0	2	2	0	0	0	0	2	0	0	0	0	0	0	0	0	0	0	0	0	0	0	2	0	0	0	0	0	0
recBobWhite_c15653_484	6B	64.084	C	T	0	0	0	0	0	0	0	0	0	2	0	0	0	0	0	0	0	0	0	0	2	0	2	0	0	0	2	0	0	0	0	0	0	0	0	0	0	0	0	0	2	0	0	0	0
recBobWhite_c15766_562			G	A	0	2	2	2	2	2	0	0	2	2	2	2	2	2	0	2	0	2	2	2	0	0	0	0	0	2	0	2	0	2	2	0	2	2	2	2	2	2	0	2	2	2	2	0	2
recBobWhite_c15773_166	2A	144.414	G	A	2	2	0	0	0	2	2	2	0	0	0	0	0	0	2	2	2	2	2	0	2	2	2	0	0	0	2	0	0	0	0	0	0	0	0	0	0	0	2	0	0	0	0	0	0
recBobWhite_c15977_107	6A	71.977	T	C	2	2	0	0	0	2	0	2	0	0	0	0	0	0	0	2	0	2	2	0	0	0	0	0	0	0	0	2	2	2	2	2	0	0	0	0	2	2	0	0	0	0	2	2	2
recBobWhite_c160_276	7B	148.652	T	C	0	0	0	0	0	0	0	0	0	0	0	0	0	0	0	0	0	0	0	0	0	0	0	0	0	0	0	0	0	0	0	0	0	0	0	0	0	0	0	0	0	0	0	0	0
recBobWhite_c16130_362	2B	104.39	A	G	2	0	0	0	0	0	0	0	2	0	0	0	2	0	2	0	2	0	0	0	2	2	0	0	0	0	0	0	0	0	0	2	0	0	2	2	0	0	0	0	0	0	0	2	0
recBobWhite_c162_145	4B	35.787	G	A	0	0	0	0	0	0	0	0	0	0	0	2	0	0	0	0	0	0	0	0	0	0	0	0	0	0	0	0	0	0	0	0	0	0	0	0	0	0	0	0	0	0	0	0	0
recBobWhite_c16301_60	6B	64.57	T	C	0	0	0	0	0	0	0	0	0	0	0	0	0	0	0	0	0	2	0	0	0	0	2	0	0	0	2	0	0	0	0	0	0	0	0	0	0	0	0	0	2	0	0	0	0
recBobWhite_c1633_643	6B	82.015	C	T	0	2	0	0	0	0	0	0	0	0	0	0	2	0	0	0	0	0	0	2	0	2	0	0	0	0	0	2	0	0	0	0	0	2	0	0	0	0	0	2	0	0	0	0	0
recBobWhite_c1635_691	7A	219.588	A	G	0	0	0	0	2	0	0	0	0	0	0	2	0	2	0	0	0	0	0	0	0	0	0	0	0	0	0	0	0	0	0	0	0	0	2	2	0	0	0	0	0	0	0	0	0
recBobWhite_c16397_524	5A	99.882	G	T	0	0	0	0	0	0	0	0	0	2	2	2	0	2	2	0	0	0	0	0	0	2	2	2	2	2	0	2	2	2	2	0	0	0	0	0	2	2	2	0	2	2	2	0	2
recBobWhite_c16398_128	5B	69.191	A	G	2	0	0	0	0	0	0	0	0	0	0	0	0	0	0	0	0	0	0	0	0	0	0	0	0	2	0	2	0	2	0	0	0	0	0	0	0	0	0	0	0	0	0	0	0
recBobWhite_c16439_1143	2D	38.731	C	T	0	0	2	2	2	2	2	2	2	0	0	0	0	0	0	2	2	2	2	2	0	0	0	0	0	2	0	1	2	0	0	2	2	2	2	2	0	0	0	2	2	2	0	2	0
recBobWhite_c16489_327	7B	77.593	G	A	2	2	2	2	0	0	0	0	0	2	2	2	2	2	0	0	2	0	0	0	2	0	0	0	0	0	0	0	2	0	0	0	0	2	2	2	0	0	0	2	0	0	0	0	0
recBobWhite_c1654_440	2B	99.793	G	A	2	2	2	2	2	2	2	2	2	2	2	2	2	2	2	2	2	2	2	2	2	2	2	2	0	0	0	0	0	0	0	0	2	0	2	2	0	0	2	2	0	0	0	0	2
recBobWhite_c16543_993	1B	102.919	A	C	0	0	0	0	0	0	0	0	0	0	0	0	0	0	0	0	0	0	0	0	0	0	0	0	0	2	0	0	0	2	0	0	0	0	0	0	0	0	0	0	0	0	0	0	0
recBobWhite_c1656_186	4B	24.666	A	G	2	2	2	2	0	0	0	0	0	0	0	0	0	0	0	0	0	0	0	0	0	0	0	0	2	0	0	0	0	0	0	0	0	0	0	0	0	0	0	0	2	0	0	0	0
recBobWhite_c1656_845	4B	21.78	A	G	0	0	0	0	2	0	0	2	2	2	2	2	0	2	0	0	2	0	0	0	2	2	0	0	0	0	0	0	0	0	0	0	0	2	0	2	0	0	0	2	0	0	0	0	0
recBobWhite_c16623_68	1B	64.099	C	T	0	0	0	0	0	0	0	0	0	0	0	0	0	0	0	0	0	0	0	0	0	0	0	0	0	0	0	0	0	0	0	0	0	0	0	0	0	0	0	0	0	0	0	0	0
recBobWhite_c16635_331			A	G	0	0	0	0	0	0	0	0	0	0	0	0	0	0	0	0	0	2	0	0	2	0	2	0	0	0	0	0	0	0	0	0	0	0	0	0	0	0	0	0	0	0	0	0	0
recBobWhite_c16655_421	2D	38.269	G	A	0	0	0	0	0	0	0	0	0	0	0	0	0	0	0	0	0	0	0	0	0	0	0	0	0	0	0	0	0	0	0	0	0	0	0	0	0	0	0	0	0	0	0	0	0
recBobWhite_c16735_131	2B	99.731	C	T	0	0	0	0	0	0	0	0	0	0	0	0	0	0	0	0	0	0	0	0	0	0	0	0	2	2	2	2	2	2	2	2	0	2	0	0	2	2	0	0	2	2	2	2	0
recBobWhite_c16787_205	7B	71.662	C	T	0	0	0	0	0	0	0	0	0	0	0	0	0	0	0	0	0	0	0	0	0	0	0	0	0	0	0	0	0	0	0	0	0	0	0	0	0	0	0	0	0	0	0	0	0
recBobWhite_c16792_432	7A	33.445	C	T	2	2	0	0	0	0	0	0	0	0	0	0	2	0	0	0	0	0	0	0	0	0	0	0	0	0	0	0	0	0	0	0	0	0	0	0	0	0	2	0	0	0	0	0	0
recBobWhite_c16792_586	7A	35.315	C	T	2	2	0	0	0	0	0	0	0	0	0	0	2	0	0	0	0	0	0	0	0	0	0	0	0	0	0	0	0	0	0	0	0	0	0	0	0	0	2	0	0	0	0	0	0
recBobWhite_c16824_151	1B	154.844	T	G	0	0	0	0	0	0	0	0	0	0	0	0	0	0	2	0	0	0	0	0	0	2	2	2	0	0	0	0	0	0	0	0	0	0	0	0	0	2	0	0	2	0	0	0	0
recBobWhite_c16847_343	3B	65.722	G	A	2	0	0	0	0	2	0	0	0	0	0	0	0	0	0	2	0	2	2	0	0	0	0	0	0	0	0	0	0	2	0	0	0	0	0	0	0	0	0	0	0	0	0	0	0
recBobWhite_c16847_99	3B	65.707	A	G	2	0	0	0	0	2	0	0	0	0	0	0	0	0	0	2	0	2	2	0	0	0	0	0	0	0	2	0	0	2	0	0	0	0	0	0	0	0	0	0	0	0	0	0	0
recBobWhite_c16907_477			G	A	0	0	2	2	2	0	2	0	2	2	2	2	0	2	0	0	2	0	0	2	2	0	0	2	0	0	0	2	0	2	2	0	2	2	0	0	2	0	2	2	2	2	2	0	2
recBobWhite_c16963_143	4B	71.461	G	A	2	0	0	0	0	0	0	0	0	0	0	0	0	0	0	0	0	0	0	0	0	0	0	0	2	0	0	0	0	0	0	0	0	0	0	0	0	0	0	0	0	0	0	0	0
recBobWhite_c16987_106	5B	71.644	A	G	2	0	2	0	0	0	0	0	0	2	2	0	0	2	2	0	2	0	0	2	2	0	2	2	2	2	0	2	0	2	0	0	2	0	0	0	0	2	2	2	0	0	0	0	2
recBobWhite_c17045_186	5A	117.671	G	A	0	2	0	0	0	0	0	2	0	0	0	0	0	0	0	0	0	2	0	0	0	0	0	0	0	0	0	0	0	2	0	0	0	0	0	2	0	0	0	0	2	0	0	0	0
recBobWhite_c17095_237	7A	136.427	G	A	0	0	0	0	0	0	0	0	0	0	0	0	2	0	0	0	0	0	0	0	0	0	0	0	2	0	0	0	0	0	0	0	0	0	0	0	0	0	0	0	0	0	0	0	0
recBobWhite_c17212_805			A	G	2	2	0	0	2	2	2	2	0	2	2	2	2	2	0	2	2	2	2	2	2	2	0	2	2	2	2	0	0	2	0	0	2	0	2	0	0	0	0	2	0	0	0	0	0
recBobWhite_c17220_314			G	A	2	2	0	0	0	2	0	2	0	0	0	0	2	0	0	2	0	2	2	0	0	0	0	0	2	0	0	0	0	0	0	0	0	0	0	0	0	0	0	0	0	0	0	0	0
recBobWhite_c17257_454	1B	75.102	A	G	0	0	0	0	0	0	0	0	0	0	0	0	0	0	0	0	0	0	0	0	0	0	0	0	0	0	0	0	0	0	0	0	0	0	0	2	0	0	0	0	0	0	0	0	2
recBobWhite_c17386_221	3D	107.87	C	T	2	2	2	0	2	2	2	2	2	2	2	2	2	2	0	2	0	2	2	2	0	0	0	0	0	0	0	0	0	0	0	0	2	2	2	2	0	0	0	2	2	0	0	0	0
recBobWhite_c1740_97	3A	89.483	A	G	2	2	0	0	2	2	0	2	2	2	0	0	0	0	0	2	2	2	2	0	2	0	0	0	2	0	0	0	0	0	0	0	0	0	0	0	0	0	0	0	0	0	0	0	0
recBobWhite_c17403_635	2A	123.645	T	C	2	2	0	2	0	0	0	0	0	0	0	2	0	0	0	0	0	0	0	0	0	0	0	2	0	2	0	0	0	0	0	0	2	0	0	2	0	0	0	0	0	0	0	0	0
recBobWhite_c17445_83	5A	96.782	T	C	0	0	0	0	2	2	0	0	0	2	0	0	0	0	0	2	0	2	2	0	0	0	0	0	0	0	0	0	0	0	0	0	0	0	0	0	0	0	0	0	0	0	0	0	2
recBobWhite_c17457_89	4B	75.646	C	A	0	2	0	0	0	2	0	2	0	0	0	0	2	0	0	2	0	2	2	0	0	0	0	0	0	0	0	0	0	0	0	0	0	0	2	0	0	0	0	0	0	0	0	0	0
recBobWhite_c17467_129			G	A	2	2	0	0	0	0	0	0	0	0	0	0	2	0	0	0	0	0	0	0	0	0	0	0	0	0	0	0	0	0	0	0	0	0	0	0	0	0	2	0	0	0	0	0	0
recBobWhite_c17476_149	2A	99.28	C	T	0	0	2	2	0	0	0	2	0	0	0	0	2	0	0	2	2	2	2	0	2	0	0	0	0	0	0	0	0	0	0	0	0	0	0	0	0	0	0	0	0	0	0	0	0
recBobWhite_c17614_194			T	C	0	0	0	0	2	0	0	0	0	0	0	0	0	0	0	0	2	0	0	0	2	0	0	0	0	2	2	0	0	0	0	0	0	0	0	0	0	0	0	0	0	0	0	0	0
recBobWhite_c17614_323			A	G	0	0	0	0	2	0	0	0	0	0	0	0	0	0	0	0	2	0	0	0	2	0	0	0	0	2	2	0	0	0	0	0	0	0	0	0	0	0	0	0	0	0	0	0	0
recBobWhite_c17617_133	3D	97.657	C	T	0	0	0	0	0	0	0	0	0	0	0	0	0	0	0	0	2	0	0	0	2	0	0	0	2	0	0	0	0	0	0	0	0	0	0	0	0	0	0	0	0	0	0	0	0
recBobWhite_c1763_558	5A	129.112	G	A	0	2	0	0	0	2	0	2	0	0	0	0	0	0	0	2	0	2	2	0	0	0	0	0	0	0	0	0	0	0	0	0	0	0	2	0	0	0	0	0	0	0	0	0	0
recBobWhite_c17699_63			T	C	2	2	0	0	0	0	0	0	0	0	0	0	2	0	0	0	0	0	0	0	0	0	0	0	0	0	0	0	0	0	0	0	0	0	0	0	0	0	0	2	0	0	0	0	0
recBobWhite_c17731_247	4A	114.463	G	A	0	0	0	0	2	2	0	2	0	0	0	0	2	0	0	2	0	2	2	0	0	0	0	0	0	0	0	0	0	0	0	0	0	0	0	0	0	0	0	0	0	0	0	0	0
recBobWhite_c17731_56			T	C	0	0	0	0	2	2	0	2	0	0	0	0	2	0	0	2	0	2	2	0	0	0	0	0	0	0	0	0	0	0	0	0	0	0	0	0	0	0	0	0	0	0	0	0	0
recBobWhite_c17735_131	5B	69.191	A	G	2	0	0	0	0	0	0	0	0	0	0	0	0	0	0	0	0	0	0	0	0	0	0	0	0	2	0	2	0	2	0	0	0	0	0	0	0	0	0	0	0	0	0	0	0
recBobWhite_c17735_194	5B	71.373	C	T	2	0	0	0	0	0	0	0	0	0	0	0	0	0	0	0	0	0	0	0	0	0	0	0	0	2	0	2	0	2	0	0	0	0	0	0	0	0	0	0	0	0	0	0	0
recBobWhite_c17735_254	5B	69.191	A	C	2	0	0	0	0	0	0	0	0	0	0	0	0	0	0	0	0	0	0	0	0	0	0	0	0	2	0	2	0	2	0	0	0	0	0	0	0	0	0	0	0	0	0	0	0
recBobWhite_c17750_568	6B	64.084	T	C	0	0	0	0	0	0	0	0	0	2	0	0	0	0	0	0	0	2	0	0	2	0	0	0	0	0	2	0	0	0	0	0	0	0	0	0	0	0	0	0	2	0	0	0	0
recBobWhite_c17767_55	2B	134.46	A	G	0	0	0	0	0	0	0	0	0	0	0	0	0	0	0	0	0	0	0	0	0	2	0	2	0	0	0	0	0	0	0	0	0	0	0	0	0	0	0	0	2	0	0	0	0
recBobWhite_c17783_72	2D	44.965	T	C	2	0	0	0	0	0	0	0	0	0	0	0	2	0	0	0	2	0	0	0	2	0	0	0	0	0	0	0	0	0	0	0	0	0	0	0	0	0	0	0	0	0	0	0	0
recBobWhite_c17845_132	5B	129.826	A	G	0	0	2	0	0	0	0	0	0	0	0	0	0	0	0	0	0	0	0	0	0	0	0	2	0	0	2	0	0	2	0	0	0	0	2	0	0	0	0	0	0	0	0	0	0
recBobWhite_c17876_192	6B	65.273	T	C	0	0	0	0	0	0	0	0	0	0	0	0	0	0	0	0	0	2	0	0	0	0	0	0	0	0	2	0	0	0	0	0	0	0	0	0	0	0	0	0	2	0	0	0	0
recBobWhite_c17879_519	3A	112.881	G	A	0	0	0	0	0	0	0	0	0	0	0	0	0	0	0	0	0	0	0	0	0	0	2	0	0	0	0	0	0	0	0	0	0	0	0	0	0	0	0	0	0	0	0	0	0
recBobWhite_c17943_633	2B	142.536	C	T	0	0	0	2	0	0	0	0	0	0	0	0	0	0	0	0	0	0	2	0	0	0	0	0	0	0	0	0	0	0	0	0	0	0	0	2	0	0	0	2	0	0	0	0	0
recBobWhite_c1796_701	5A	49.027	G	T	2	0	0	0	2	2	0	2	0	0	0	0	0	0	0	2	0	2	2	0	0	2	0	0	2	2	0	2	0	2	2	0	0	0	0	0	2	2	2	0	0	0	2	0	2
recBobWhite_c17999_112	4A	48.981	C	T	2	2	0	0	0	2	0	0	2	0	0	2	2	0	2	2	0	2	2	0	0	2	2	2	0	0	0	0	0	0	0	0	0	2	2	0	0	0	0	2	2	0	0	0	0
recBobWhite_c18101_540			T	C	0	0	0	0	0	0	0	0	0	0	0	0	0	0	0	0	0	0	0	0	0	0	2	0	0	0	0	0	0	0	0	0	0	0	0	0	0	0	0	0	0	0	0	0	0
recBobWhite_c18121_478	5B	69.191	G	A	2	0	0	0	0	0	0	0	0	0	0	0	0	0	0	0	0	0	0	0	0	0	0	0	0	2	0	2	0	2	0	0	0	0	0	0	0	0	0	0	0	0	0	0	0
recBobWhite_c18136_441	6D	160.498	G	A	0	0	0	2	0	0	0	0	0	0	2	0	0	0	0	0	0	0	0	0	0	0	0	0	0	0	0	0	0	0	0	0	0	0	0	0	0	0	0	0	0	0	0	0	2
recBobWhite_c18256_158	3D	0	T	C	0	2	0	0	2	2	0	2	0	0	0	0	2	0	0	2	2	2	2	0	2	0	0	0	2	0	0	0	0	2	0	0	0	0	0	0	2	2	0	0	0	0	0	0	0
recBobWhite_c18256_809	3D	0	C	T	2	0	0	0	0	0	0	0	0	0	0	0	0	0	0	0	0	0	0	0	0	0	0	0	0	0	2	0	0	0	0	0	0	0	0	0	0	0	0	0	0	2	0	0	2
recBobWhite_c18267_473	4A	150.713	G	A	0	2	2	2	2	2	0	2	0	2	0	0	0	2	0	2	2	2	2	2	2	2	0	0	2	2	0	2	0	2	2	0	0	0	2	2	2	2	0	0	0	2	2	0	2
recBobWhite_c18506_419			G	A	0	0	2	0	2	0	2	0	2	2	2	0	2	2	0	0	0	0	0	2	0	2	0	0	0	0	0	2	0	2	0	0	0	2	2	0	0	0	0	2	2	0	0	0	0
recBobWhite_c18540_97	2B	119.071	T	C	0	2	2	0	0	2	0	2	0	0	0	0	2	0	2	2	0	2	2	2	0	2	2	0	0	0	0	0	0	0	0	0	0	2	0	0	0	0	0	2	2	0	0	0	0
recBobWhite_c18566_106	6B	0.375	G	T	2	0	2	2	0	0	2	2	2	0	2	2	2	2	2	0	2	2	0	2	2	2	0	2	2	0	0	0	0	2	2	0	0	2	2	2	2	2	0	2	2	2	2	0	0
recBobWhite_c18593_955	3A	109.946	T	C	0	0	0	0	0	0	0	0	0	0	0	0	0	0	0	0	0	0	0	0	0	0	2	0	0	0	0	0	0	0	0	0	0	0	0	0	0	0	0	0	0	0	0	0	0
recBobWhite_c18672_757	2B	99.559	C	T	0	0	0	0	0	0	0	0	0	0	0	0	0	0	0	0	0	0	0	0	0	0	0	0	2	2	2	2	2	2	2	2	0	2	0	0	2	2	0	0	2	2	2	2	0
recBobWhite_c18873_582	2A	101.974	C	T	0	0	2	2	2	0	2	2	2	2	2	2	2	2	0	0	2	0	0	2	2	2	0	0	0	2	0	0	0	0	0	0	2	2	2	2	0	0	0	2	2	0	0	0	0
recBobWhite_c18881_338	1A	78.334	G	T	0	0	0	0	0	0	0	0	0	0	0	0	0	0	0	0	0	0	0	0	0	0	0	2	2	2	0	0	0	0	0	0	0	0	0	0	0	0	0	0	2	0	0	0	2
recBobWhite_c1890_712	1D	3.502	G	A	2	2	0	0	0	2	2	2	0	0	2	2	2	2	0	2	0	2	2	0	0	0	0	0	2	0	0	0	0	0	0	0	0	0	0	0	0	0	0	0	0	0	0	0	0
recBobWhite_c1897_1010	1D	163.855	T	C	0	0	2	2	2	2	2	2	2	2	2	2	0	2	2	2	2	2	2	2	2	2	2	2	0	0	0	0	0	0	0	0	2	2	2	2	0	0	2	2	2	0	0	0	0
recBobWhite_c1897_440	1D	164.079	T	C	0	0	2	2	2	2	2	2	2	2	2	2	0	2	2	2	2	2	2	2	2	2	2	2	0	0	0	0	0	0	0	0	2	2	2	2	0	0	2	2	2	0	0	0	0
recBobWhite_c1897_695	1D	164.079	G	A	2	2	0	0	0	0	0	0	0	0	0	0	2	0	0	0	0	0	0	0	0	0	0	0	2	2	2	2	2	2	2	2	0	0	0	0	2	2	0	0	0	2	2	2	2
recBobWhite_c191_1228			C	T	0	0	0	0	0	0	0	0	0	0	0	0	0	0	0	0	0	0	0	0	0	0	0	0	0	0	0	0	0	0	0	0	0	0	0	0	0	0	0	0	0	0	0	0	0
recBobWhite_c19155_246	5A	66.999	A	G	0	0	0	0	0	0	0	0	0	0	0	2	0	0	0	0	0	0	0	0	0	0	0	0	0	0	0	0	0	0	0	0	0	0	0	0	0	2	0	0	0	0	0	0	0
recBobWhite_c19182_280	1A	130.086	A	G	2	2	0	0	2	2	0	2	0	0	0	0	0	0	2	2	0	2	2	0	0	2	2	0	2	2	2	2	0	2	2	0	2	0	0	0	2	2	2	0	0	0	2	2	2
recBobWhite_c19327_99			C	T	0	0	0	0	0	0	2	0	0	0	0	0	0	0	0	0	0	0	0	0	0	0	0	0	0	0	0	0	0	0	2	0	2	0	2	0	2	0	0	0	0	2	2	0	0
recBobWhite_c19346_434	7A	180.204	A	G	0	0	0	0	0	0	0	0	0	2	0	2	2	2	0	0	2	0	0	0	2	0	0	0	0	0	0	0	0	0	0	0	0	0	0	0	0	0	0	0	0	0	0	0	0
recBobWhite_c19433_329	2A	64.985	A	G	2	2	0	0	2	0	2	0	2	2	2	0	2	2	2	0	0	0	0	2	0	2	0	2	0	2	0	2	0	0	2	0	2	2	2	2	2	2	2	0	0	2	2	0	0
recBobWhite_c19554_544	2B	107.486	A	G	0	0	0	2	0	0	2	0	0	2	2	2	0	2	0	0	0	0	0	2	0	0	0	0	0	0	0	0	0	0	0	0	2	0	0	0	0	0	0	2	0	0	0	0	2
recBobWhite_c19647_159	6A	79.075	A	G	2	2	0	0	2	2	0	2	0	2	0	2	0	2	0	2	2	2	2	0	2	0	2	2	2	2	0	0	0	0	0	0	0	0	0	0	0	0	0	0	0	2	0	0	0
recBobWhite_c1971_839	2D	103.328	G	A	2	0	0	0	0	0	2	0	0	2	2	0	0	0	2	0	0	0	0	0	0	0	2	0	2	0	2	2	2	2	0	0	0	0	0	2	0	0	0	0	0	0	0	0	2
recBobWhite_c19725_1329	3B	70.088	A	G	2	2	0	0	2	0	2	2	2	2	0	2	2	2	0	0	2	0	0	2	0	0	0	0	0	2	0	0	0	0	0	0	2	0	2	2	0	0	0	2	0	0	0	0	0
recBobWhite_c19752_293	7B	140.9	G	A	0	2	0	0	0	2	0	2	0	0	0	0	0	0	0	2	0	2	2	0	0	2	0	0	0	2	0	0	0	0	0	0	0	0	0	0	0	0	0	0	0	0	0	0	0
recBobWhite_c19919_572			T	C	0	0	0	0	0	0	0	0	0	0	0	0	0	0	0	0	0	0	0	0	0	0	0	0	0	0	0	2	0	2	2	0	0	0	0	0	2	0	2	0	0	2	2	0	2
recBobWhite_c19945_341	2B	23.899	G	T	0	0	0	0	0	0	0	0	0	2	2	2	0	2	0	0	0	0	0	0	0	0	0	0	0	0	2	0	0	0	0	2	0	0	0	0	0	0	0	0	0	0	0	2	2
recBobWhite_c19985_446	5A	15.581	T	C	0	0	0	0	0	0	0	0	0	2	0	0	0	0	0	0	0	0	0	0	0	0	0	0	0	0	0	0	0	0	0	2	0	0	0	0	0	0	2	0	0	0	0	2	0
recBobWhite_c20015_225	1B	74.372	T	C	0	0	0	0	2	2	2	2	0	0	0	0	0	0	0	2	0	2	2	2	0	0	2	0	0	0	2	0	2	0	0	2	2	0	2	2	0	0	0	0	0	0	0	2	2
recBobWhite_c20041_224	3A	109.946	T	C	0	0	0	0	0	0	0	0	0	0	0	0	0	0	0	0	0	0	0	0	0	0	2	0	0	0	0	0	0	0	0	0	0	0	0	0	0	0	0	0	0	0	0	0	0
recBobWhite_c20051_53	4B	66.324	C	T	2	2	0	0	0	2	2	0	0	0	0	0	2	0	2	2	0	2	2	0	0	0	2	2	2	0	0	0	0	0	0	0	0	0	2	0	0	0	0	0	0	0	0	0	0
recBobWhite_c20073_382	1B	160.904	C	A	0	0	0	0	0	0	0	0	0	0	0	0	0	0	2	0	0	0	0	0	0	2	2	0	2	0	2	2	2	0	0	2	0	0	0	0	0	2	2	0	0	0	0	2	2
recBobWhite_c20073_443	1D	163.855	A	G	2	2	0	0	0	0	0	0	0	0	0	0	2	0	0	0	0	0	0	0	0	0	0	0	2	2	2	2	2	2	2	2	0	0	0	0	2	2	0	0	0	2	2	2	2
recBobWhite_c2022_245	2A	53.181	G	A	2	0	0	0	0	0	2	0	0	0	0	0	0	0	0	0	0	0	0	0	0	0	0	0	0	0	0	0	0	0	0	0	0	0	0	0	0	0	0	0	0	0	0	0	0
recBobWhite_c20266_115	7B	58.881	T	C	2	2	0	0	0	2	0	0	0	0	0	0	2	0	2	0	0	0	2	0	0	2	0	0	0	0	0	0	0	0	0	0	2	0	0	0	0	0	0	0	0	0	0	0	0
recBobWhite_c2027_84	1B	112.071	T	C	0	0	0	0	0	0	0	0	0	0	0	0	0	0	0	0	0	0	0	0	0	0	0	0	0	0	2	2	2	0	2	2	0	0	0	0	2	0	0	0	0	2	2	2	0
recBobWhite_c20290_226	7B	68.329	G	A	0	0	0	0	2	0	2	0	0	0	0	0	0	0	0	0	0	0	0	2	0	0	0	2	2	0	2	0	0	0	0	2	2	0	2	0	0	0	0	0	0	0	0	2	0
recBobWhite_c20306_111	4A	137.279	T	C	2	2	0	0	0	0	0	0	0	0	0	0	0	0	0	0	2	0	0	0	2	0	0	0	2	0	0	0	0	0	0	0	0	0	0	0	0	0	0	0	0	0	0	0	0
recBobWhite_c20322_183	4A	137.458	T	C	0	2	0	0	0	0	0	0	0	0	0	0	0	0	0	0	2	0	0	0	2	0	0	0	2	0	0	0	0	0	0	0	0	0	0	0	0	0	0	0	0	0	0	0	0
recBobWhite_c20322_559	4A	137.908	G	A	0	2	0	0	0	0	0	0	0	0	0	0	0	0	0	0	2	0	0	0	2	0	0	0	2	0	0	0	0	0	0	0	0	0	0	0	0	0	0	0	0	0	0	0	0
recBobWhite_c20335_236	2B	134.46	C	A	2	2	0	0	0	2	0	2	0	0	0	0	2	0	2	2	0	2	0	0	0	0	2	0	2	2	0	2	2	2	2	2	0	2	2	0	2	2	2	0	0	2	2	2	2
recBobWhite_c20382_117	4A	151.327	T	G	0	0	0	0	2	0	0	0	0	2	0	0	2	2	0	0	2	0	0	0	2	2	0	0	0	0	0	0	0	0	0	0	0	0	0	0	0	0	0	0	0	0	0	0	0
recBobWhite_c20453_589	7A	212.661	T	C	0	0	0	0	2	2	0	0	2	0	0	2	0	2	0	0	0	0	0	0	0	0	0	0	0	0	0	0	0	0	0	0	2	0	0	0	0	0	0	0	0	0	0	0	0
recBobWhite_c2058_367	2A	119.933	T	C	2	0	0	2	0	2	0	0	0	0	0	2	0	0	0	2	0	2	2	0	0	0	0	2	0	2	0	0	0	0	0	0	2	0	0	2	0	0	0	0	0	0	0	0	0
recBobWhite_c20591_89	1D	163.855	T	C	0	0	2	2	2	2	2	2	2	2	2	2	0	2	2	2	2	2	2	2	2	2	2	2	0	0	0	0	0	0	0	0	2	2	2	2	0	0	2	2	2	0	0	0	0
recBobWhite_c20621_541	1B	108.414	C	T	0	0	0	0	2	2	0	2	0	0	0	2	0	0	0	2	0	2	2	0	2	0	2	2	0	2	2	2	0	0	0	0	0	0	0	0	0	0	0	0	2	0	0	0	2
recBobWhite_c2068_385	6A	79.075	G	A	0	0	2	2	0	0	2	0	2	0	2	0	2	0	2	0	0	0	0	2	0	0	0	0	0	0	0	0	0	0	0	0	2	2	0	2	0	0	2	2	2	0	0	0	0
recBobWhite_c20689_427	4D	101.977	T	C	0	0	2	2	0	0	2	0	0	0	0	2	2	0	0	0	0	0	0	2	0	0	0	0	0	0	0	0	0	0	0	0	0	0	0	0	0	0	0	2	0	0	0	0	0
recBobWhite_c2069_1096	3B	9.699	A	G	0	2	0	0	2	2	0	2	0	0	0	0	2	0	0	2	2	2	2	0	2	0	0	0	2	0	0	0	0	0	0	0	0	0	0	0	0	0	0	0	0	0	0	0	0
recBobWhite_c20692_90	5B	71.373	G	A	2	0	0	0	0	0	0	0	0	0	0	0	0	0	2	0	0	0	0	2	0	0	2	2	0	2	0	2	0	2	0	0	0	0	0	0	0	0	2	0	0	0	0	0	0
recBobWhite_c20706_135	6A	79.075	G	A	2	2	0	0	2	2	0	2	0	2	0	2	0	2	0	2	2	2	2	0	2	0	2	2	2	2	2	0	0	0	0	0	0	0	0	0	0	0	0	0	0	2	0	0	0
recBobWhite_c20735_255	7B	2.952	G	A	2	2	2	2	2	2	2	2	2	2	2	2	0	2	0	2	2	2	2	2	2	2	0	0	0	0	2	0	0	0	0	0	2	2	2	2	0	0	0	2	2	0	0	0	0
recBobWhite_c20782_697	6A	77.138	A	G	0	0	2	2	0	0	2	0	2	0	2	0	2	0	2	0	0	0	0	2	0	0	0	0	0	0	0	0	0	0	0	0	2	2	0	2	0	0	2	2	2	0	0	0	0
recBobWhite_c20952_105			C	T	0	0	0	0	0	0	0	0	0	0	0	0	0	0	0	0	0	0	0	0	0	0	0	0	0	0	0	2	0	2	2	0	0	0	0	0	2	2	0	0	0	2	2	0	0
recBobWhite_c21129_830	7B	162.111	A	G	0	2	0	0	0	2	0	2	0	2	0	0	0	0	2	2	0	2	2	0	0	0	2	0	0	2	2	2	2	2	2	2	0	0	2	2	2	2	2	0	0	0	2	2	2
recBobWhite_c21200_281	7A	42.085	A	C	0	0	0	0	0	2	0	0	0	0	0	0	0	0	0	2	0	2	2	0	0	0	0	0	0	0	0	0	0	0	0	0	0	0	0	0	0	0	0	0	0	0	0	0	0
recBobWhite_c21345_121	5D	204.583	G	A	0	0	0	0	2	0	0	0	0	0	0	0	0	0	0	0	2	0	0	2	2	2	0	0	0	0	0	0	0	0	2	0	0	0	0	0	2	0	0	0	0	2	2	0	0
recBobWhite_c2135_96	1D	165.012	A	G	2	2	0	0	0	0	0	0	0	0	0	0	2	0	0	0	0	0	0	0	0	0	0	0	2	2	2	2	2	2	2	2	0	0	0	0	2	2	0	0	0	2	2	2	2
recBobWhite_c2143_229	6A	91.884	C	T	2	2	0	0	0	2	2	2	0	2	0	2	2	2	0	2	0	2	2	0	0	0	0	0	2	0	0	2	0	0	0	0	2	0	0	0	0	0	0	0	0	2	0	0	0
recBobWhite_c21482_192	5B	129.826	A	G	0	0	2	0	0	0	0	0	0	0	0	0	0	0	0	0	0	0	0	0	0	0	0	2	0	0	2	0	0	2	0	0	0	0	2	0	0	0	0	0	0	0	0	0	0
recBobWhite_c21647_287	7A	35.11	T	C	2	0	2	2	2	0	2	2	2	2	2	2	0	2	0	0	2	0	0	2	2	2	0	2	0	0	0	0	0	2	0	0	2	2	2	2	0	0	0	2	2	0	0	0	0
recBobWhite_c21838_152	7B	118.086	G	A	0	0	0	0	0	0	0	0	0	0	0	0	2	0	2	0	0	0	0	0	0	0	2	2	2	2	2	0	2	0	0	2	0	0	0	0	0	0	0	0	2	0	0	2	0
recBobWhite_c21949_117			T	C	0	0	0	0	0	0	0	0	0	0	0	0	0	0	0	0	0	0	0	0	0	0	0	0	0	0	0	0	0	0	0	0	0	0	0	0	0	0	0	0	0	0	0	0	0
recBobWhite_c21949_150			C	T	0	0	0	0	0	0	0	0	0	0	0	0	0	0	0	0	0	0	0	0	0	0	0	0	0	2	0	2	0	0	0	0	0	0	0	0	0	0	0	0	0	0	0	0	0
recBobWhite_c22075_85	6B	71.764	C	T	2	0	0	0	0	0	0	0	0	2	0	0	0	0	2	0	0	0	0	0	0	0	0	2	0	0	0	2	0	2	0	0	0	0	0	0	0	0	2	0	2	0	0	0	2
recBobWhite_c22086_444	6A	25.526	C	T	2	0	0	0	2	2	2	2	0	2	0	0	0	0	0	2	2	2	2	2	2	0	0	0	0	0	2	2	2	2	2	2	0	0	0	2	2	2	0	0	0	2	2	2	2
recBobWhite_c22176_230	4A	103.038	A	G	2	0	0	0	0	0	0	0	0	0	0	0	0	0	0	0	0	0	0	0	0	0	0	0	0	0	0	0	0	0	0	0	0	0	0	0	0	0	0	0	0	0	0	0	0
recBobWhite_c22176_295	4A	103.038	T	C	2	0	0	0	0	0	0	0	0	0	0	0	0	0	0	0	0	0	0	0	0	0	0	0	0	0	0	0	0	0	0	0	0	0	0	0	0	0	0	0	0	0	0	0	0
recBobWhite_c22255_814			T	C	0	0	0	0	0	0	0	0	0	0	0	0	0	0	0	0	0	0	0	0	0	0	2	0	0	0	0	0	0	0	0	0	0	0	0	0	0	0	0	0	0	0	0	0	0
recBobWhite_c22273_227	2D	82.821	T	C	0	2	0	0	2	2	0	2	2	0	0	0	0	0	0	2	2	2	2	0	2	2	2	0	2	2	2	2	0	2	2	0	0	0	0	2	2	2	2	0	0	2	2	0	2
recBobWhite_c22301_230	2B	90.971	A	G	0	0	2	2	2	2	2	2	2	0	2	2	0	0	2	2	2	2	2	2	2	0	2	2	0	0	0	2	0	2	2	2	2	0	2	2	2	2	2	0	0	2	2	2	0
recBobWhite_c2244_259	2B	114.568	A	G	2	0	0	2	2	0	2	0	2	2	2	2	0	2	0	0	0	0	0	0	0	0	0	2	2	0	2	0	2	0	0	2	2	0	0	0	0	0	2	0	0	0	0	2	0
recBobWhite_c2260_168			C	T	0	0	0	0	0	2	0	0	0	0	0	0	0	0	0	2	0	2	2	0	0	0	0	0	0	0	0	0	0	0	0	0	0	0	0	0	0	0	0	0	0	0	0	0	0
recBobWhite_c22638_135	6B	67.24	T	C	0	0	0	0	0	0	0	0	0	0	0	0	0	0	2	0	0	0	0	0	0	0	0	2	0	0	2	0	0	2	0	0	0	2	0	0	0	0	2	0	2	0	0	0	2
recBobWhite_c22728_257	2B	109.245	T	C	0	0	0	0	2	0	0	0	0	0	0	0	0	0	0	0	2	0	0	0	2	0	0	0	2	2	0	2	0	2	2	2	0	0	2	2	2	2	0	0	0	2	2	2	2
recBobWhite_c22728_78	2B	109.245	C	T	0	0	0	0	0	0	0	0	0	0	0	0	0	0	0	0	2	0	0	0	2	0	0	0	0	2	0	2	0	2	2	2	0	0	2	2	2	2	0	0	0	2	2	2	2
recBobWhite_c22778_271	3A	20.736	A	G	0	0	2	2	2	0	0	2	2	0	2	0	2	0	2	0	0	0	0	0	2	2	0	0	0	0	0	0	0	0	0	0	2	2	2	2	0	0	2	2	2	0	0	0	0
recBobWhite_c22794_111	3B	80.992	C	T	0	0	0	0	0	0	0	0	0	0	0	0	0	0	1	0	0	0	0	0	0	0	1	0	1	0	0	0	1	0	0	0	0	0	0	2	0	0	1	0	0	0	0	0	0
recBobWhite_c22794_470	3B	80.992	G	A	0	0	0	0	0	0	0	0	0	0	0	0	0	0	2	0	0	0	0	0	0	0	2	0	2	0	0	0	2	0	0	0	0	0	0	2	0	0	2	0	0	0	0	0	0
recBobWhite_c22827_193	6B	71.902	G	T	2	0	0	0	0	0	0	0	0	2	0	0	0	0	0	0	0	0	0	0	0	0	2	0	0	0	0	2	0	2	0	0	0	2	2	0	0	0	2	0	2	0	0	0	2
recBobWhite_c2288_723	1D	163.855	G	A	0	0	2	2	2	2	2	2	2	2	2	2	0	2	2	2	2	2	2	2	2	2	2	2	0	0	0	0	0	0	0	0	2	2	2	2	0	0	2	2	2	0	0	0	0
recBobWhite_c2296_94	6B	105.396	G	A	0	0	0	0	0	0	0	0	0	0	0	0	0	0	0	0	0	0	0	0	0	0	0	0	0	0	0	0	0	0	2	0	0	0	0	0	0	0	0	0	0	2	2	0	0
recBobWhite_c23019_513	3B	59.779	C	T	2	0	2	2	0	0	0	0	2	0	0	0	0	0	0	0	0	0	0	0	0	0	0	0	0	0	0	2	0	2	2	0	0	2	0	0	2	2	0	0	2	2	2	0	0
recBobWhite_c23037_241	5B	60.307	G	T	0	2	0	0	0	2	0	2	0	0	2	0	0	2	0	2	0	2	2	0	0	2	0	0	0	0	0	0	0	0	0	0	0	0	0	2	0	0	0	0	0	0	0	0	0
recBobWhite_c23044_279			C	T	2	2	0	0	0	0	0	0	0	0	0	0	0	0	0	0	0	0	0	0	0	0	0	0	0	0	0	0	0	0	0	0	0	0	0	0	0	0	0	0	0	0	0	0	0
recBobWhite_c23046_293	2B	109.526	G	A	0	2	0	2	0	2	2	2	0	2	2	2	0	2	0	2	0	2	2	2	0	0	0	2	0	0	0	0	0	0	0	0	2	0	0	0	0	0	0	2	0	0	0	0	0
recBobWhite_c23054_1192	2B	109.526	G	A	0	2	0	2	0	2	2	2	0	2	2	2	0	2	0	2	0	2	2	2	0	0	0	2	0	0	0	0	0	0	0	0	2	0	0	0	0	0	0	2	0	0	0	0	0
recBobWhite_c23054_1464	2B	109.526	T	C	0	2	0	2	0	2	2	2	0	2	2	2	0	2	0	2	0	2	2	2	0	0	0	2	0	0	0	0	0	0	0	0	2	0	0	0	0	0	0	2	0	0	0	0	0
recBobWhite_c23142_415	6B	63.284	C	A	0	0	0	0	0	0	0	0	0	2	0	0	0	0	0	0	0	2	0	0	2	0	2	0	0	0	0	0	0	0	0	0	0	0	0	0	0	0	0	0	2	0	0	0	0
recBobWhite_c23224_196	5D	121.397	A	G	0	0	0	0	0	0	0	0	0	0	0	0	0	0	0	0	0	0	0	0	0	0	0	2	0	2	0	0	0	0	0	0	0	0	0	0	0	0	0	0	2	0	0	0	0
recBobWhite_c23261_226			G	A	0	0	0	0	0	2	0	2	0	0	0	2	0	0	0	2	0	2	2	0	0	0	0	0	0	0	0	0	0	0	0	0	0	0	0	0	0	0	0	0	0	0	0	0	0
recBobWhite_c23305_1192			C	T	2	0	2	2	2	0	2	0	0	2	0	2	0	2	0	0	0	0	0	2	0	2	0	0	0	0	0	0	0	0	0	0	2	2	2	2	0	0	1	2	2	0	0	0	0
recBobWhite_c23362_393	2A	101.974	T	C	2	2	0	0	0	2	0	0	0	0	0	0	0	0	2	2	0	2	2	0	0	0	2	2	2	0	2	2	2	2	2	2	0	0	0	0	2	2	2	0	0	2	2	2	2
recBobWhite_c23392_496	3A	26.013	G	T	2	0	0	0	0	0	0	0	0	0	2	0	0	0	2	0	2	0	0	2	0	2	0	0	2	0	0	0	0	0	0	0	0	0	0	0	0	0	2	2	0	0	0	0	0
recBobWhite_c23569_434	5B	68.364	C	T	2	0	0	0	0	0	0	0	0	0	0	0	0	0	2	0	0	0	0	2	0	0	2	2	0	2	0	2	0	2	0	0	0	0	0	0	0	0	2	0	0	0	0	0	0
recBobWhite_c23632_322	1A	105.742	A	G	0	0	0	0	0	0	0	0	0	0	0	0	0	0	0	0	0	0	0	0	0	2	0	2	0	0	2	0	2	0	0	2	0	0	0	0	0	0	2	0	0	0	0	2	0
recBobWhite_c23736_153	5A	89.017	T	C	2	0	0	0	0	2	0	0	2	0	0	0	2	0	0	2	0	2	2	0	0	0	0	2	0	0	0	0	0	0	0	0	2	2	0	0	0	0	0	0	2	0	0	0	0
recBobWhite_c23790_98	2B	71.048	G	A	0	2	2	2	2	2	2	2	2	0	0	0	0	0	2	2	0	2	2	2	0	0	2	0	2	0	0	0	2	0	0	0	2	0	2	2	0	0	2	0	0	0	0	0	0
recBobWhite_c23828_884	6B	41.675	A	G	0	0	0	0	0	0	0	0	0	2	0	0	0	0	0	0	0	2	0	0	2	0	0	0	0	2	2	0	0	0	2	0	0	2	0	0	0	0	0	0	2	0	0	0	2
recBobWhite_c23887_134			G	A	0	0	0	0	0	2	0	0	0	0	0	0	0	0	0	2	0	2	2	0	0	0	0	0	0	0	0	0	0	0	0	0	0	0	0	0	0	0	0	0	0	0	0	0	0
recBobWhite_c23903_443	5B	90.581	T	C	0	0	0	0	0	0	2	0	0	0	0	0	2	0	0	0	0	0	0	0	0	0	0	0	0	0	0	0	0	0	2	0	2	0	2	0	2	0	0	0	0	2	2	0	0
recBobWhite_c23946_75	6B	64.822	G	A	0	0	0	0	0	0	0	0	0	0	0	0	0	0	0	0	0	0	0	0	0	0	0	0	0	0	2	0	0	0	0	0	0	0	0	0	0	0	0	0	2	0	0	0	0
recBobWhite_c24063_231	7A	127.654	T	C	2	0	0	0	2	0	2	2	2	0	0	0	0	0	0	2	2	2	0	0	2	0	0	0	0	0	0	0	0	0	0	0	0	0	0	0	0	0	0	0	0	0	0	0	0
recBobWhite_c24069_257	2B	145.751	C	T	0	0	0	2	0	0	0	0	0	2	0	0	0	0	0	0	0	0	0	0	0	2	0	2	0	0	0	0	0	0	0	0	0	0	0	2	0	0	0	2	2	0	0	0	0
recBobWhite_c24194_255			C	T	2	0	2	2	2	2	2	2	2	0	0	2	2	0	2	2	2	2	2	2	2	0	2	2	0	0	0	0	0	0	0	0	2	2	2	0	0	0	2	2	2	0	0	0	0
recBobWhite_c24259_117			T	C	2	2	0	0	0	0	2	0	0	0	0	0	0	0	0	0	0	0	0	0	0	0	0	0	0	0	0	0	2	0	0	2	0	0	0	0	0	0	0	0	0	0	0	2	0
recBobWhite_c24341_419	3B	80.992	G	A	0	0	0	0	0	0	0	0	0	0	0	0	0	0	2	0	0	0	0	0	0	0	2	0	0	0	0	0	2	0	0	0	0	0	0	0	0	0	2	0	0	0	0	0	0
recBobWhite_c24364_73	3B	85.517	G	T	0	0	0	0	0	0	0	0	0	0	0	0	0	0	0	0	0	0	0	0	0	0	0	0	0	0	0	0	0	0	0	0	0	0	0	0	0	0	0	0	0	0	0	0	0
recBobWhite_c24484_240	5B	182.15	G	A	0	0	0	0	0	0	0	0	0	0	0	0	0	0	0	0	0	0	0	0	0	0	0	2	2	0	0	0	0	2	0	0	0	0	0	0	0	0	0	0	2	0	0	0	0
recBobWhite_c24760_142	7A	126.404	C	T	0	0	2	2	0	0	0	0	2	0	0	0	2	0	0	0	2	0	0	2	2	0	0	2	2	0	2	0	2	0	0	2	2	2	2	2	0	0	0	2	2	0	0	2	2
recBobWhite_c24761_508			T	C	0	0	0	0	0	0	0	0	0	0	0	0	0	0	0	0	0	0	0	0	0	2	0	0	2	0	0	0	0	0	0	0	0	0	0	0	0	2	2	0	0	0	0	0	0
recBobWhite_c2479_214	5B	38.495	T	G	0	0	0	0	0	0	0	0	0	2	2	2	0	2	0	0	0	2	2	0	0	0	0	0	0	2	0	0	0	0	0	0	0	0	2	0	0	0	0	0	0	0	0	0	0
recBobWhite_c24848_219	6A	43.097	G	A	0	0	0	0	0	0	0	0	0	0	2	2	2	2	0	0	2	0	0	0	2	2	0	0	0	2	0	2	0	0	2	0	0	0	0	0	2	2	0	0	0	2	2	0	0
recBobWhite_c24931_231	7A	42.085	G	A	2	2	0	0	0	0	0	0	0	0	0	0	2	0	0	0	0	0	0	0	0	2	0	0	0	0	0	0	0	0	0	0	0	0	0	0	0	0	2	0	0	0	0	0	0
recBobWhite_c2514_109	7B	150.598	C	A	2	2	0	0	0	2	0	2	0	2	0	0	2	0	0	2	0	2	2	0	0	0	0	0	0	0	0	0	0	0	0	0	0	0	0	0	0	0	0	0	0	0	0	0	0
recBobWhite_c25163_178	4A	152.986	A	G	0	0	0	0	2	0	0	0	0	2	0	0	2	2	0	0	2	0	0	0	2	2	0	0	0	0	2	0	0	2	0	2	0	0	0	0	0	0	0	0	0	0	0	2	0
recBobWhite_c2521_117	2B	114.322	A	G	0	0	0	2	2	0	2	0	2	2	2	2	0	2	0	0	0	0	0	0	0	0	0	2	2	0	2	0	2	0	0	2	2	0	0	0	0	0	2	0	0	0	0	2	0
recBobWhite_c2532_966	2A	104.132	T	C	0	0	2	2	2	0	2	2	2	2	2	2	2	2	0	0	2	0	0	2	2	2	0	0	0	0	0	0	0	0	0	2	2	2	2	2	0	0	0	2	2	0	0	0	0
recBobWhite_c25670_425	3B	30.334	C	T	2	0	2	2	0	0	2	2	2	0	2	2	2	0	0	0	2	0	0	2	2	0	0	0	0	0	0	0	0	0	0	0	2	2	2	2	0	2	2	2	2	0	0	0	2
recBobWhite_c2568_115	6A	85.388	C	T	0	0	0	0	0	0	0	0	0	0	0	0	0	0	0	0	0	0	0	0	0	0	0	0	0	0	2	0	0	0	0	2	0	0	0	0	0	0	0	0	0	0	0	2	0
recBobWhite_c25764_348	2A	141.655	T	C	0	0	0	0	0	0	0	0	0	0	0	0	0	0	0	0	0	0	0	0	0	0	0	0	0	0	0	0	0	0	0	0	0	0	0	0	0	0	0	0	0	0	0	0	0
recBobWhite_c26082_80			G	T	0	0	0	0	0	0	0	0	0	0	0	0	0	0	0	0	0	0	0	0	0	0	0	0	0	0	0	0	0	0	0	0	0	0	0	0	0	0	0	0	0	0	0	0	0
recBobWhite_c26122_129	1A	101.192	T	C	0	0	0	0	0	0	0	0	0	0	2	2	0	0	0	0	0	0	0	2	0	2	0	0	2	0	2	2	0	2	0	2	0	0	2	0	0	0	2	0	0	0	0	2	2
recBobWhite_c26212_208	1A	93.61	A	G	2	2	2	2	1	2	2	2	2	0	2	2	2	2	2	2	2	2	2	0	2	2	2	2	0	0	0	0	0	0	0	0	2	2	2	2	0	0	0	2	2	0	0	0	0
recBobWhite_c26374_339	2A	73.95	A	G	0	0	0	0	0	0	0	0	0	0	0	0	2	0	0	0	0	0	0	0	0	0	2	0	0	2	2	2	0	2	2	2	0	0	0	0	2	2	0	0	2	2	2	2	2
recBobWhite_c2646_141	4B	75.646	T	C	2	2	0	0	0	2	2	2	0	0	0	0	2	0	0	2	0	2	2	0	0	0	0	0	2	0	0	0	0	0	0	0	0	0	0	0	0	0	0	0	0	0	0	0	0
recBobWhite_c26504_163	6B	59.92	G	T	0	0	0	0	0	0	0	0	0	0	0	0	0	0	0	0	0	0	0	0	0	0	0	0	0	0	0	0	0	0	0	0	0	0	0	0	0	0	0	0	2	0	0	0	0
recBobWhite_c26529_106	7A	135.538	C	T	2	0	0	0	0	0	2	0	0	0	2	2	2	0	2	0	0	0	0	0	0	2	2	0	2	2	0	2	0	2	2	0	0	0	0	0	2	2	2	0	0	2	2	0	0
recBobWhite_c26680_62	5B	13.597	A	C	0	0	0	0	0	0	0	0	0	0	0	0	0	0	0	0	0	0	0	2	0	0	0	0	2	0	0	2	2	0	2	2	2	0	0	0	2	2	0	2	0	2	2	2	2
recBobWhite_c26689_85	7B	69.925	G	A	0	0	0	0	2	2	2	2	2	0	0	0	0	0	0	2	0	2	2	2	0	0	0	2	2	0	2	0	0	0	0	0	2	0	2	0	0	0	0	0	2	0	0	0	0
recBobWhite_c26803_89	2A	25.97	C	T	0	0	0	0	2	2	0	2	0	0	0	0	0	0	0	2	2	2	2	0	2	0	0	0	2	0	0	0	0	0	0	0	0	0	0	0	0	0	0	0	0	0	0	0	0
recBobWhite_c26893_161	3A	86.664	C	T	0	0	0	0	2	2	0	2	2	2	0	0	2	2	2	2	2	2	2	2	2	2	2	2	0	0	0	0	2	0	0	2	0	0	0	0	0	0	2	0	0	0	0	2	0
recBobWhite_c26981_66	2B	104.39	T	C	2	0	0	0	0	0	0	0	2	0	0	0	2	0	2	0	2	0	0	0	2	2	0	0	0	0	0	0	0	0	0	2	0	0	0	0	0	0	0	0	0	0	0	2	0
recBobWhite_c26988_262			G	A	0	2	0	0	0	0	0	0	0	0	0	0	0	0	0	0	0	0	0	0	0	0	0	0	0	0	0	0	0	0	0	0	0	0	0	0	0	0	0	0	0	0	0	0	0
recBobWhite_c27145_318	6A	126.174	A	G	0	0	0	0	0	0	0	0	2	0	0	0	0	0	0	0	0	0	0	0	0	0	0	0	0	0	0	0	0	0	2	0	0	2	0	0	0	0	0	0	2	0	2	0	0
recBobWhite_c27193_217	5A	114.969	G	A	0	0	2	2	2	0	0	0	2	0	0	0	0	0	0	0	2	0	0	2	2	0	0	0	0	0	0	0	0	0	0	0	0	2	2	0	0	0	0	2	0	0	0	0	0
recBobWhite_c2730_245	5D	157.365	C	T	0	0	0	0	0	0	2	0	2	2	0	0	0	0	0	0	2	0	0	0	2	0	0	0	0	0	0	0	0	0	0	0	0	0	0	0	0	0	0	0	0	0	0	0	0
recBobWhite_c27438_81	1A	94.456	C	A	2	2	2	2	1	2	2	2	2	0	2	2	2	2	2	2	2	2	2	0	2	2	2	2	2	0	0	0	0	0	0	0	2	2	2	2	0	0	0	2	2	0	0	0	0
recBobWhite_c27541_67			T	C	2	0	0	0	0	0	0	0	0	0	0	0	0	0	0	0	2	0	0	0	0	0	0	0	0	0	0	0	0	0	0	0	0	0	0	0	0	0	0	0	0	0	0	0	0
recBobWhite_c2767_72	5B	135.456	G	A	2	0	0	0	0	0	0	0	0	0	0	0	0	0	0	0	0	0	0	0	0	0	0	0	0	0	0	0	0	0	0	0	0	0	0	0	0	0	0	0	0	0	0	0	0
recBobWhite_c27675_201	2B	99.793	T	C	2	2	2	2	2	2	2	2	2	2	2	2	2	2	2	2	2	2	2	2	2	2	2	2	0	0	0	0	0	0	0	0	2	0	2	2	0	0	2	2	0	0	0	0	2
recBobWhite_c27816_523	2B	99.803	A	G	0	0	0	0	0	0	0	0	0	0	0	0	0	0	0	0	0	0	0	0	0	0	0	0	2	2	2	2	2	2	2	2	0	0	0	0	2	2	0	0	0	2	2	2	0
recBobWhite_c27885_197			A	G	0	0	0	0	0	0	0	0	0	0	0	0	0	0	0	0	0	0	0	0	0	0	0	0	0	0	0	0	0	0	0	0	0	0	0	0	0	0	0	0	0	0	0	0	2
recBobWhite_c28058_232	7B	134.063	A	G	2	2	0	0	0	2	0	2	0	0	0	0	0	0	0	2	0	2	2	0	0	0	0	0	0	2	0	0	0	0	0	0	0	0	2	2	0	0	0	0	0	0	0	0	0
recBobWhite_c28090_175	3B	37.64	C	A	0	2	0	0	0	2	0	0	0	0	0	0	0	0	0	2	0	2	2	0	0	0	2	2	0	0	2	0	2	2	2	2	0	0	0	0	2	2	0	0	0	2	2	2	0
recBobWhite_c28133_87	1D	67.715	C	T	2	2	0	0	0	2	0	2	0	0	0	0	0	0	0	2	0	2	2	0	0	0	0	0	2	0	0	0	0	0	0	0	0	0	0	0	0	0	0	0	0	0	0	0	0
recBobWhite_c28295_256	1B	40.935	A	C	0	0	0	0	0	0	0	0	0	0	0	0	0	0	0	0	0	0	0	0	0	0	0	0	0	0	2	0	2	0	0	2	0	0	0	0	0	0	0	2	0	0	0	2	0
recBobWhite_c28317_190	5A	53.465	C	T	0	0	0	0	0	0	0	0	0	0	0	0	0	0	0	0	0	0	0	0	0	0	0	0	0	0	0	0	0	0	0	0	0	0	0	0	0	0	0	0	0	0	0	0	0
recBobWhite_c28819_517	2A	108.463	T	C	0	0	0	0	0	0	0	0	0	0	0	0	0	0	0	0	0	0	0	0	0	0	0	2	2	0	2	0	2	0	2	2	0	0	0	0	2	2	0	0	0	2	2	2	2
recBobWhite_c28819_787	2A	105.534	T	C	0	0	0	0	0	0	0	0	0	0	0	0	0	0	0	0	0	0	0	0	0	0	0	2	2	0	2	2	2	0	2	2	0	0	0	0	2	2	0	0	0	2	2	2	2
recBobWhite_c2892_167	7B	148.652	G	A	0	2	0	0	0	2	0	2	0	0	0	0	0	0	2	2	0	2	2	0	0	0	2	0	0	0	2	0	0	0	0	2	0	0	2	2	0	0	0	0	0	0	0	2	0
recBobWhite_c2937_1426	3B	81.797	T	C	0	0	0	0	0	0	0	0	0	0	0	0	0	0	0	0	0	0	0	0	2	0	0	0	2	0	0	0	0	0	0	0	0	0	0	2	0	0	0	0	0	0	0	0	0
recBobWhite_c29572_73	2B	90.971	G	A	0	0	2	2	2	2	2	2	2	0	2	2	0	0	2	2	2	2	2	2	2	0	2	2	0	0	0	0	0	0	0	0	2	0	2	2	0	0	2	0	0	0	0	0	0
recBobWhite_c29613_126			T	G	0	0	0	0	0	0	0	0	0	0	0	0	0	0	0	0	0	0	0	0	0	0	0	0	0	0	2	0	2	0	0	2	0	0	0	0	0	0	0	2	0	0	0	2	0
recBobWhite_c29659_339	1B	64.099	C	T	0	0	0	0	0	0	0	0	0	0	0	0	0	0	0	0	0	0	0	0	0	0	0	0	0	0	0	0	0	0	0	0	0	0	0	0	0	0	0	0	0	0	0	0	0
recBobWhite_c29689_288	5B	55.52	A	C	0	0	0	0	0	0	0	0	0	0	0	0	0	0	2	0	0	0	0	0	0	0	0	2	0	0	0	0	2	0	0	2	0	0	0	0	0	0	2	0	0	0	0	2	0
recBobWhite_c29826_602	3A	109.946	C	T	0	0	0	0	0	0	0	0	0	0	0	2	2	0	0	0	0	0	0	0	0	0	0	0	0	0	0	0	0	0	0	0	0	0	0	0	0	0	0	2	0	2	0	0	0
recBobWhite_c29857_228	5D	55.463	A	G	0	0	0	0	0	0	0	0	0	0	0	0	0	0	0	0	0	0	0	0	0	0	0	0	0	0	0	0	0	0	0	0	0	0	0	0	0	0	0	0	0	0	0	0	0
recBobWhite_c2988_2161	2B	56.27	C	T	0	0	0	2	0	0	0	0	0	0	0	0	0	0	0	0	0	0	0	0	0	0	0	0	0	0	0	0	2	0	0	0	0	2	0	2	0	0	0	0	0	0	0	0	0
recBobWhite_c30050_125	4B	41.655	G	A	1	2	2	2	2	0	0	0	2	0	0	2	2	2	0	0	2	0	0	0	2	0	0	0	0	2	0	0	0	0	0	0	0	2	0	2	0	0	0	2	2	2	0	0	0
recBobWhite_c30109_240	1A	73.101	G	T	0	0	0	0	0	0	0	0	0	2	0	0	0	0	0	0	0	0	0	0	0	0	0	0	2	2	0	0	2	0	0	0	0	0	0	0	0	0	0	0	0	0	0	0	2
recBobWhite_c30112_275	2B	81.953	C	A	0	0	2	2	2	2	2	2	2	0	0	0	0	0	2	2	2	2	2	2	2	2	2	0	2	0	2	0	0	0	0	0	2	0	0	0	0	0	2	0	0	0	0	0	2
recBobWhite_c30140_119	2B	134.46	C	T	0	0	2	2	0	0	2	0	2	2	2	2	0	2	0	0	0	0	0	0	0	2	0	2	0	0	0	0	0	0	0	0	2	0	0	0	0	0	0	2	2	0	0	0	0
recBobWhite_c30232_154	3A	90.55	C	T	0	0	0	0	0	0	0	0	0	0	0	0	0	0	0	0	0	0	0	0	0	0	0	0	0	0	0	0	0	0	0	0	0	0	0	0	0	0	0	0	0	0	0	0	0
recBobWhite_c30461_131	7A	139.856	C	T	2	2	0	0	0	0	0	0	2	0	0	0	2	0	2	0	0	0	0	0	0	2	2	0	2	0	2	2	2	0	2	0	2	0	0	0	2	2	2	0	0	0	2	0	0
recBobWhite_c30520_323	2B	48.54	A	G	0	2	2	0	0	0	0	0	0	2	2	2	0	2	0	0	2	0	0	0	2	0	0	0	2	0	2	0	2	0	0	0	0	0	0	0	0	0	2	2	2	0	0	0	2
recBobWhite_c30583_75	5B	71.122	G	A	2	0	0	0	0	0	0	0	0	0	0	0	0	0	0	0	0	0	0	0	0	0	0	0	0	2	0	2	0	2	0	0	0	0	0	0	0	0	0	0	0	0	0	0	0
recBobWhite_c30622_180	2B	82.433	C	T	2	2	0	0	0	0	0	0	0	2	2	2	2	2	0	0	0	0	0	0	0	0	0	2	0	2	0	2	2	2	2	2	0	2	2	2	2	2	0	2	2	2	2	2	0
recBobWhite_c30742_51	6B	105.396	T	C	0	0	0	0	0	0	2	0	0	0	0	0	0	0	0	0	0	0	0	0	0	0	0	0	0	0	0	0	0	0	2	0	0	0	0	0	2	2	0	0	0	0	2	0	0
recBobWhite_c30930_192	6A	71.977	C	T	0	0	2	2	2	0	2	0	2	2	2	2	2	2	2	0	2	0	0	2	2	2	2	2	2	2	2	0	0	0	0	0	2	2	2	2	0	0	2	2	2	2	0	0	0
recBobWhite_c31_2478			A	G	0	0	0	0	0	0	0	0	0	2	0	0	2	0	2	0	2	0	0	0	2	0	2	2	2	0	0	0	0	0	0	0	0	0	0	0	0	0	2	0	2	0	0	0	0
recBobWhite_c31129_60	2B	78.994	T	C	0	0	2	2	0	0	0	0	0	0	0	0	0	0	0	0	2	0	0	0	2	0	0	0	2	0	2	0	2	0	0	0	0	0	0	0	0	0	0	0	0	0	0	0	2
recBobWhite_c31155_350	1A	70.102	G	T	2	2	2	2	2	0	0	2	2	0	2	0	2	2	0	0	2	0	0	2	2	0	0	0	2	0	0	0	2	0	0	0	2	2	2	2	0	0	0	2	0	0	0	0	0
recBobWhite_c31268_254	2B	109.526	G	A	0	2	0	2	0	2	2	2	0	2	2	2	0	2	0	2	0	2	2	2	0	0	0	2	0	0	0	0	0	0	0	0	2	0	0	0	0	0	0	2	0	0	0	0	0
recBobWhite_c31500_144	3A	109.946	A	G	0	0	0	0	0	0	0	0	0	0	0	0	0	0	0	0	0	0	0	0	0	0	2	0	0	0	0	0	0	0	0	0	0	0	0	0	0	0	0	0	0	0	0	0	0
recBobWhite_c31565_576	5B	71.122	A	G	2	0	0	0	0	0	0	0	0	0	0	0	0	0	2	0	0	0	0	2	0	0	2	2	0	2	0	2	0	2	0	0	0	0	0	0	0	0	2	0	0	0	0	0	0
recBobWhite_c31565_664	5B	71.373	A	G	2	0	0	0	0	0	0	0	0	0	0	0	0	0	2	0	0	0	0	2	0	0	2	2	0	2	0	2	0	2	0	0	0	0	0	0	0	0	2	0	0	0	0	0	0
recBobWhite_c31673_296	2A	123.107	C	T	0	2	2	0	2	0	2	2	2	2	2	0	2	2	2	0	2	0	0	2	2	2	2	0	0	0	2	2	2	2	2	2	0	2	2	0	2	2	2	2	2	2	2	2	2
recBobWhite_c317_1777	3B	62.569	C	T	2	0	2	2	0	2	0	0	2	0	0	0	0	0	0	2	0	2	2	0	0	0	0	0	2	0	0	0	2	2	0	0	0	2	0	0	0	0	0	0	2	0	0	0	0
recBobWhite_c31708_99	2B	134.712	G	A	0	0	2	2	0	0	2	0	2	2	0	2	0	2	0	0	2	0	0	2	2	2	0	2	0	0	0	0	0	0	0	0	2	0	0	2	0	0	0	2	2	0	0	0	0
recBobWhite_c3194_125	6B	73.418	C	T	0	0	0	0	2	2	0	0	0	2	0	0	0	0	0	2	0	2	2	0	0	0	2	0	0	0	0	2	0	2	0	0	0	0	2	0	0	0	2	0	0	0	0	0	2
recBobWhite_c31986_324	2B	99.868	A	G	0	0	0	0	0	0	0	0	0	0	0	0	0	0	0	0	0	0	0	0	0	0	0	0	2	2	2	2	2	2	2	2	0	0	0	0	2	2	0	0	0	2	2	2	0
recBobWhite_c32226_104	2A	101.974	C	T	0	0	2	2	2	0	2	2	2	2	2	2	2	2	0	0	2	0	0	2	2	2	0	0	0	0	0	0	0	0	0	2	2	2	2	2	0	0	0	2	2	0	0	0	0
recBobWhite_c32319_313	2B	134.46	G	A	0	0	2	2	0	0	2	0	2	0	2	2	0	2	0	0	0	0	2	0	0	0	0	0	2	0	2	0	2	0	0	2	2	0	0	0	0	0	2	2	0	0	0	2	0
recBobWhite_c32336_198	2D	82.821	A	C	0	2	0	0	2	2	0	2	2	0	0	0	0	0	0	2	2	2	2	0	2	2	2	0	2	2	2	2	0	2	2	0	0	0	0	2	2	2	2	0	0	2	2	0	2
recBobWhite_c32372_186	6A	91.884	C	T	2	2	0	0	0	2	2	2	0	2	0	2	2	2	0	2	0	2	2	0	0	0	0	0	2	0	0	1	0	0	0	0	2	0	0	0	0	0	0	0	0	2	0	0	0
recBobWhite_c32574_139	4A	114.463	A	G	0	0	0	0	2	2	0	2	0	0	0	0	2	0	0	2	0	2	2	0	0	0	0	0	0	0	0	0	0	0	0	0	0	0	0	0	0	0	0	0	0	0	0	0	0
recBobWhite_c3259_96	4A	147.146	C	T	0	0	0	0	0	0	0	0	0	2	2	0	2	2	2	0	2	0	0	0	2	2	2	2	0	0	2	2	2	2	2	2	2	0	0	0	2	2	2	0	0	2	2	2	2
recBobWhite_c3269_141	7B	77.128	A	G	2	2	2	2	0	0	0	0	0	2	2	2	2	2	0	0	2	0	0	0	2	0	0	0	0	0	0	0	2	0	0	0	0	2	2	2	0	0	0	2	0	0	0	0	0
recBobWhite_c32938_264	2B	115.008	C	T	2	0	0	0	0	0	2	0	2	2	2	2	0	2	0	0	0	0	0	0	0	0	0	0	0	0	2	0	2	0	0	2	2	0	2	2	0	0	0	0	0	0	0	2	0
recBobWhite_c32938_366	2B	114.817	G	A	0	0	0	0	0	0	2	0	2	2	2	2	0	2	0	0	0	0	0	0	0	0	0	0	0	0	0	0	0	0	0	0	2	0	0	0	0	0	0	0	0	0	0	0	0
recBobWhite_c33103_476	7A	50.983	G	T	0	0	2	2	2	2	2	2	0	2	0	0	0	2	0	2	2	2	2	2	2	0	0	0	0	0	2	0	2	0	0	0	0	0	2	2	0	0	0	0	0	0	0	0	0
recBobWhite_c33227_82	6B	73.418	C	T	0	0	2	2	0	0	2	2	2	0	2	2	2	2	0	0	2	0	0	0	2	0	0	0	0	0	0	0	0	0	0	0	2	2	0	2	0	0	0	0	0	0	0	0	0
recBobWhite_c3325_613	4A	48.524	A	G	2	0	2	2	2	2	2	2	2	0	2	2	2	0	0	2	2	2	2	0	2	0	0	0	0	0	2	0	0	0	0	0	0	2	2	2	0	2	0	2	2	0	0	0	2
recBobWhite_c33344_143	3B	85.027	C	T	0	2	2	2	2	2	0	2	2	0	0	0	0	0	2	2	2	2	2	2	0	0	2	0	2	0	0	0	2	0	0	0	2	2	2	2	0	0	2	2	0	0	0	0	0
recBobWhite_c33506_732			C	T	2	2	0	0	2	2	2	2	2	0	0	0	2	0	0	2	2	2	2	2	2	0	2	0	0	0	2	0	0	0	0	0	2	2	2	2	0	0	0	0	2	0	0	0	0
recBobWhite_c3356_442			C	T	0	0	2	2	0	0	0	0	0	0	0	0	0	0	0	0	0	0	0	0	0	0	0	0	0	0	0	0	0	0	0	0	0	0	0	0	0	0	0	0	0	0	0	0	0
recBobWhite_c33756_74			T	G	2	0	0	0	0	0	0	2	2	2	0	0	0	0	2	0	0	0	0	0	0	0	2	2	0	2	2	1	2	0	0	2	0	2	2	2	0	2	2	0	0	0	0	2	2
recBobWhite_c33778_146	5D	204.583	G	A	0	2	0	0	0	2	0	0	0	0	0	0	0	0	0	2	0	2	2	2	0	2	0	0	0	0	0	2	0	0	2	0	0	0	0	0	2	0	0	0	2	2	2	0	0
recBobWhite_c3385_64	7B	133.591	C	T	0	0	0	0	0	0	0	0	0	0	0	0	0	0	0	0	0	0	0	0	0	2	0	0	0	0	0	0	0	0	0	0	0	0	0	0	0	0	0	0	0	0	0	0	0
recBobWhite_c33898_150	4A	97.6	A	G	2	2	0	0	2	2	0	0	0	0	0	0	0	0	0	2	0	2	2	0	0	0	0	0	0	0	0	0	0	0	0	0	0	0	0	0	0	0	0	0	0	0	0	0	0
recBobWhite_c3392_749	6B	78.765	C	T	0	0	2	2	0	0	2	2	2	0	0	0	0	0	2	0	2	0	0	0	2	0	0	2	0	0	0	0	0	0	2	0	2	0	2	2	2	2	0	0	0	2	2	0	0
recBobWhite_c34030_646	1B	97.714	T	C	0	0	0	0	0	0	0	0	0	0	0	0	0	0	0	0	0	0	0	0	0	0	0	0	0	0	2	2	0	0	0	0	0	0	0	0	0	0	0	0	0	0	0	0	0
recBobWhite_c34068_833	7B	133.591	T	C	0	0	0	0	2	0	0	0	2	0	0	0	0	0	0	0	0	0	0	0	0	0	0	0	0	0	0	0	0	0	0	0	2	0	2	0	0	0	0	0	0	0	0	0	0
recBobWhite_c34233_205	2B	99.731	G	A	2	0	0	0	0	0	0	0	0	0	0	0	0	0	0	0	0	0	0	0	0	0	0	0	2	2	2	2	0	2	2	2	0	2	0	0	2	2	0	0	2	2	2	2	0
recBobWhite_c3448_80	2B	73.749	T	C	0	0	0	0	0	0	0	0	0	0	0	0	0	0	0	0	0	0	0	0	0	0	0	0	0	0	2	0	0	0	0	0	0	0	0	0	0	0	0	0	0	0	0	0	2
recBobWhite_c34551_714	7A	114.029	T	C	0	2	0	0	0	2	0	2	0	0	2	2	0	2	0	2	0	2	2	0	0	0	0	0	0	2	0	2	0	2	2	2	0	0	0	0	2	0	0	0	0	2	2	2	2
recBobWhite_c34694_70			T	C	0	0	0	2	0	0	0	0	0	0	2	0	0	0	0	0	0	0	0	0	0	0	0	0	2	0	0	0	0	0	0	0	0	0	0	0	0	0	0	0	0	0	0	0	0
recBobWhite_c34770_148			T	C	2	2	0	0	0	0	0	0	0	0	0	0	2	0	0	0	0	0	0	0	0	2	0	0	0	0	0	0	0	0	0	0	0	0	0	0	0	0	2	0	0	0	0	0	0
recBobWhite_c34798_184	6D	155.557	G	A	0	0	0	0	0	0	0	0	0	0	0	0	0	0	0	0	0	0	0	0	0	0	0	0	2	0	0	0	0	0	0	0	0	0	0	0	0	0	0	0	0	0	0	0	0
recBobWhite_c34920_228	6B	64.707	G	T	0	0	0	0	0	0	0	0	0	0	0	0	0	0	0	0	0	2	0	0	0	0	0	0	0	0	2	0	0	0	0	0	0	0	0	0	0	0	0	0	2	0	0	0	0
recBobWhite_c34996_280			G	A	2	2	2	0	0	0	0	2	0	0	0	0	2	0	0	0	2	0	0	0	2	2	0	0	0	0	2	0	0	0	0	0	0	0	0	2	0	0	2	2	0	0	0	0	0
recBobWhite_c35150_107			G	A	0	0	0	0	2	0	0	0	0	0	0	0	0	0	0	0	2	0	0	0	2	0	0	0	0	2	2	0	0	0	0	0	0	0	0	0	0	0	0	0	0	0	0	0	0
recBobWhite_c35249_110	3B	68.87	T	C	0	0	0	0	0	0	0	0	0	0	0	0	0	0	0	0	0	0	0	0	0	0	0	0	0	2	0	0	0	0	0	0	0	0	0	0	0	0	0	0	0	0	0	0	0
recBobWhite_c35303_192	3A	85.728	T	C	0	0	0	0	0	0	0	0	0	0	0	0	0	0	0	0	0	0	0	0	0	0	0	0	0	0	0	0	0	0	0	0	0	0	0	0	0	0	0	0	0	0	0	0	0
recBobWhite_c35484_282	1B	81.609	A	C	0	0	0	0	0	0	0	0	0	0	0	2	0	0	0	0	0	0	0	0	0	2	0	0	0	0	2	0	0	0	0	0	2	0	0	0	0	0	0	0	0	0	0	0	0
recBobWhite_c3552_1303	5B	107.374	C	T	0	0	2	0	0	0	0	0	0	0	0	0	0	0	2	0	0	0	0	0	0	0	2	0	0	2	2	0	0	0	0	0	0	2	0	2	0	0	2	2	2	0	0	0	2
recBobWhite_c3552_1588	5B	107.374	C	T	0	0	2	0	0	0	0	0	0	0	0	0	0	0	2	0	0	0	0	0	0	0	2	0	0	2	2	0	0	0	0	0	0	2	0	2	0	0	2	2	2	0	0	0	2
recBobWhite_c35700_56	2A	104.132	C	A	0	0	2	2	0	0	0	2	0	2	2	2	0	2	0	0	2	0	0	2	2	2	0	0	0	0	0	0	0	0	0	2	2	0	0	2	0	0	0	2	0	0	0	0	0
recBobWhite_c359_1026	1D	7.912	T	G	0	0	0	0	0	0	0	0	0	0	2	2	2	0	0	0	0	0	0	0	0	0	0	0	0	0	0	0	0	0	0	0	0	0	0	0	0	0	0	0	0	0	0	0	0
recBobWhite_c36054_53	5B	41.589	A	C	0	2	2	0	0	2	0	0	0	0	0	0	0	0	2	2	0	0	0	0	0	0	2	0	0	0	0	2	2	0	2	2	0	0	0	0	2	0	2	2	0	2	2	2	2
recBobWhite_c36070_89	6A	41.111	A	C	0	0	0	0	0	0	0	0	0	0	0	0	0	0	2	0	0	0	0	0	0	0	2	2	0	0	0	0	2	2	0	2	0	0	0	0	0	0	2	0	0	0	0	2	0
recBobWhite_c36154_81	5B	143.548	T	C	0	0	0	0	0	0	0	2	2	2	0	0	0	0	0	0	0	0	0	2	0	0	0	0	0	0	0	0	2	0	0	0	0	0	0	0	0	0	0	0	0	0	0	0	0
recBobWhite_c36539_117			T	C	0	0	0	0	0	0	0	0	0	0	0	0	0	0	0	0	0	0	0	0	0	0	0	0	0	0	0	0	0	0	0	0	0	0	0	0	0	0	0	0	0	0	0	0	0
recBobWhite_c3656_1155	4A	95.454	A	G	0	0	0	0	0	0	0	0	0	0	0	0	0	0	2	0	0	0	0	0	0	0	2	0	0	0	2	0	0	0	0	0	0	0	0	0	0	0	2	0	0	0	0	0	0
recBobWhite_c36584_867			C	T	0	0	0	0	0	0	0	0	0	0	0	0	0	0	0	0	0	0	0	0	0	0	0	0	0	0	0	0	0	0	0	0	0	0	0	0	0	0	0	0	0	0	0	0	0
recBobWhite_c3661_88	1B	64.891	G	A	2	2	0	0	0	2	2	2	0	2	2	2	2	2	2	2	0	2	2	0	0	0	2	0	2	2	2	2	2	0	0	2	0	0	0	0	0	0	0	0	0	0	0	2	2
recBobWhite_c3669_329			A	G	0	0	2	0	0	0	0	0	0	0	0	2	0	0	2	0	0	0	0	0	0	0	2	0	0	0	0	0	0	0	0	0	0	0	0	0	0	0	0	2	0	0	0	0	0
recBobWhite_c3675_788	5A	98.436	T	G	2	2	2	2	0	0	2	2	2	0	0	0	2	0	0	0	2	0	0	2	2	0	0	0	0	0	2	0	0	0	0	0	2	2	2	2	0	0	0	2	0	0	0	0	0
recBobWhite_c36911_355	6B	64.822	A	G	0	0	0	0	0	0	0	0	0	0	0	0	0	0	0	0	0	2	0	0	0	0	0	0	0	0	2	0	0	0	0	0	0	0	0	0	0	0	0	0	2	0	0	0	0
recBobWhite_c3692_439			C	T	0	0	0	0	0	0	0	2	0	0	0	0	0	0	0	0	2	0	0	0	2	0	0	0	0	0	0	0	0	0	0	0	0	0	0	0	0	0	0	0	0	0	0	0	0
recBobWhite_c36944_167	5B	69.191	T	C	2	0	0	0	0	0	0	0	0	0	0	0	0	0	2	0	0	0	0	2	0	0	2	2	0	2	0	2	0	2	0	0	0	0	0	0	0	0	2	0	0	0	0	0	0
recBobWhite_c3721_224	3B	102.282	A	G	2	2	2	2	2	0	0	0	2	2	0	0	0	0	0	0	2	0	2	2	2	0	0	0	0	2	0	0	0	2	0	2	2	2	2	0	0	2	0	2	0	0	0	2	0
recBobWhite_c37325_92	3A	33.664	A	G	0	0	0	0	0	0	0	0	0	2	0	0	0	0	0	0	0	0	0	0	0	0	2	2	0	0	0	0	0	0	0	0	0	0	0	0	0	0	0	0	0	0	0	0	0
recBobWhite_c37358_208	1A	115.723	T	C	0	0	0	0	0	0	0	0	0	0	0	0	0	0	2	0	0	0	0	0	0	2	2	0	2	2	2	2	0	2	2	0	0	0	0	0	2	2	2	0	0	0	2	2	2
recBobWhite_c37766_677	1D	163.855	T	C	2	2	0	0	0	0	0	0	0	0	0	0	2	0	0	0	0	0	0	0	0	0	0	0	2	2	2	2	2	2	2	2	0	0	0	0	2	2	0	0	0	2	2	2	2
recBobWhite_c37935_124	1A	74.785	T	C	2	0	0	0	0	0	0	0	0	2	0	0	0	0	0	0	0	0	0	0	0	0	0	0	2	2	0	2	0	0	0	0	0	0	0	0	0	0	2	0	0	0	0	0	2
recBobWhite_c38001_528	2B	115.008	T	C	0	0	0	0	0	0	2	0	2	2	2	2	0	2	0	0	0	0	0	0	0	0	0	2	2	0	2	0	2	0	0	2	2	0	2	2	0	0	2	0	0	0	0	2	0
recBobWhite_c38308_80			T	C	0	0	0	0	0	0	0	0	0	0	0	0	0	0	0	0	0	0	0	0	0	0	0	0	0	0	0	0	0	0	0	0	0	0	0	0	0	0	0	0	0	0	0	0	0
recBobWhite_c38340_243	4B	59.942	C	T	2	2	0	0	0	2	0	0	0	0	0	0	2	0	0	2	0	2	2	0	0	0	0	0	0	0	0	0	0	0	0	0	0	0	2	0	0	0	0	0	0	0	0	0	0
recBobWhite_c38408_71	5B	140.165	G	A	0	2	0	0	2	2	2	2	2	2	2	2	2	2	0	2	2	2	2	2	2	2	0	0	2	2	0	0	2	2	2	0	2	2	0	2	2	2	0	0	0	0	2	0	0
recBobWhite_c38419_677			T	C	0	0	0	0	0	0	0	0	0	0	0	0	0	0	0	0	0	0	0	0	0	0	2	0	0	2	0	0	0	0	0	0	0	0	0	0	0	0	0	0	0	0	0	0	0
recBobWhite_c38444_238	3A	123.006	A	C	0	2	0	0	0	2	0	0	0	0	0	0	0	0	0	2	0	2	2	0	0	0	0	0	0	0	0	0	0	0	0	0	0	0	0	2	0	0	0	0	0	0	0	0	0
recBobWhite_c38568_121			G	A	0	0	0	0	0	0	0	2	0	0	0	0	0	0	0	0	2	0	0	0	2	0	0	0	0	0	0	0	0	0	0	0	0	0	0	0	0	0	0	0	0	0	0	0	0
recBobWhite_c3871_1596	2B	109.245	A	G	0	0	0	0	2	0	0	0	0	0	0	0	0	0	0	0	0	0	0	0	0	0	0	0	2	2	0	2	0	2	2	0	0	0	0	0	2	2	0	0	0	2	2	0	2
recBobWhite_c3871_405			C	T	0	0	0	2	2	0	2	0	2	0	2	0	0	0	0	0	2	0	0	2	2	0	2	0	0	2	0	2	0	0	0	0	2	2	2	2	0	0	0	0	0	0	0	0	0
recBobWhite_c38713_202	2D	80.408	G	A	0	0	0	2	2	0	2	0	2	0	2	0	0	0	0	0	2	0	0	2	2	0	2	0	0	2	0	2	0	0	0	0	2	2	2	2	0	0	0	0	0	0	0	0	0
recBobWhite_c38741_143	5B	151.283	C	T	0	2	0	2	2	2	2	0	2	2	2	2	2	2	0	2	2	2	2	0	2	2	0	0	2	2	2	2	2	0	0	2	2	2	0	2	0	0	0	2	0	0	0	2	0
recBobWhite_c38832_153	4A	164.13	C	T	2	0	2	2	0	0	2	0	2	0	2	2	0	0	0	0	0	0	0	2	0	0	0	2	0	0	0	0	0	0	0	0	2	2	2	2	0	0	0	2	2	0	0	0	0
recBobWhite_c38865_319			G	T	2	0	0	0	0	0	0	0	0	0	0	0	0	0	0	0	0	0	0	0	0	0	0	0	0	0	0	0	0	0	0	0	0	0	0	0	0	0	2	0	0	0	0	0	0
recBobWhite_c38981_117	1D	164.079	A	G	2	2	0	0	0	0	0	0	0	0	0	0	2	0	0	0	0	0	0	0	0	0	0	0	2	2	2	2	2	2	2	2	0	0	0	0	2	2	0	0	0	2	2	2	2
recBobWhite_c39153_131	1B	62.839	G	A	0	0	2	0	0	2	0	0	0	0	0	2	0	0	2	0	0	0	2	0	0	0	2	0	0	0	0	0	0	0	0	0	0	0	0	0	0	0	0	2	0	0	0	0	0
recBobWhite_c39214_164	5B	132.932	A	G	0	2	0	0	0	2	0	0	0	0	0	0	0	0	0	2	0	2	2	0	0	0	0	2	0	0	0	0	2	0	0	0	0	0	0	0	0	0	2	0	0	0	0	0	0
recBobWhite_c39437_110	2D	76.394	A	G	0	0	0	2	0	0	0	0	0	0	0	0	0	0	2	0	0	0	0	0	0	0	2	0	0	0	0	0	0	0	0	0	2	0	0	0	0	0	2	0	0	0	0	0	0
recBobWhite_c3964_588	2D	6.751	A	G	0	0	2	0	2	2	0	2	2	2	2	2	0	2	0	2	2	2	2	0	2	0	0	0	0	0	0	0	0	0	0	0	0	0	0	0	0	0	0	2	0	0	0	0	0
recBobWhite_c39769_102	2B	146.163	G	A	0	0	0	2	0	0	0	0	0	0	0	0	0	0	0	0	0	0	0	0	0	0	0	0	0	0	0	0	0	0	0	0	0	0	0	2	0	0	0	2	0	0	0	0	0
recBobWhite_c39772_216	7B	91.021	A	G	0	0	0	0	0	0	0	0	0	0	0	0	0	0	0	0	0	0	0	0	0	0	0	0	0	0	0	0	2	0	0	2	0	0	2	0	0	0	0	0	0	0	0	2	0
recBobWhite_c39901_338	1B	130.899	C	T	0	0	0	0	0	0	0	0	0	2	0	0	0	0	0	0	2	0	0	0	2	0	2	0	2	0	2	0	2	2	0	2	0	0	0	0	0	0	0	0	0	0	0	2	0
recBobWhite_c4014_508			C	T	0	0	0	0	0	0	0	0	0	0	0	0	0	0	0	0	0	2	0	0	0	0	0	0	0	0	2	2	2	2	2	2	0	0	0	0	2	2	0	0	0	2	2	2	2
recBobWhite_c40244_73	3B	81.592	C	T	0	0	0	0	0	0	0	0	0	0	0	0	0	0	0	0	0	0	0	0	0	0	0	0	0	0	0	0	0	0	0	0	0	0	0	2	0	0	0	0	0	0	0	0	0
recBobWhite_c40305_243	3B	80.992	T	C	0	0	0	0	0	0	0	0	0	0	0	0	0	0	2	0	0	0	0	0	2	0	2	0	2	0	0	0	2	0	0	0	0	0	0	2	0	0	2	0	0	0	0	0	0
recBobWhite_c40424_143	4B	77.216	A	G	2	0	0	0	0	0	2	0	0	0	0	0	0	0	2	0	0	0	0	0	0	2	2	2	0	2	2	2	0	2	2	0	0	0	0	0	2	2	2	0	0	2	2	0	0
recBobWhite_c40602_313	6A	136.851	A	G	0	2	2	2	0	0	2	0	0	2	0	2	2	2	0	0	2	0	0	2	2	2	2	0	0	0	2	0	0	0	0	0	0	0	2	0	0	2	2	2	0	0	0	0	0
recBobWhite_c40643_370	5A	88.168	T	C	0	0	0	0	0	0	0	0	0	0	0	0	0	0	0	0	0	0	0	0	0	0	0	0	0	2	0	2	0	0	2	0	2	0	0	0	2	2	0	2	0	2	2	0	0
recBobWhite_c40861_320			T	C	0	0	0	0	0	0	0	0	0	0	0	0	0	0	2	0	0	0	0	0	0	0	2	0	2	0	0	0	2	0	0	0	0	0	0	2	0	0	2	0	0	0	0	0	0
recBobWhite_c4089_73	4A	51.97	C	T	2	2	0	0	0	2	0	0	2	0	0	2	0	0	0	2	0	2	2	0	0	2	0	0	0	0	0	0	0	0	0	0	0	2	0	0	0	0	0	2	2	0	0	0	0
recBobWhite_c4126_442			T	C	2	2	0	0	2	2	2	2	2	0	0	0	2	0	0	2	2	2	2	2	2	0	0	0	0	0	0	2	0	0	0	2	2	2	0	0	0	0	0	0	2	0	0	2	2
recBobWhite_c41272_159	1A	108.058	C	T	0	0	0	0	0	0	0	0	0	0	0	0	0	0	0	0	2	0	0	0	2	0	0	2	0	0	0	0	0	0	0	0	0	0	2	0	0	0	0	0	0	0	0	0	0
recBobWhite_c41441_185	7B	66.617	C	A	0	0	0	0	0	0	0	0	0	0	0	0	0	0	0	0	0	0	0	0	0	0	0	0	0	0	0	0	0	0	0	0	0	0	0	0	0	0	0	0	0	0	0	0	0
recBobWhite_c41535_52	2B	74.899	A	G	0	2	2	2	2	2	2	2	2	0	0	0	2	0	2	2	0	2	2	2	0	0	2	0	2	0	0	0	0	0	0	0	2	2	2	2	0	0	2	2	0	0	0	0	0
recBobWhite_c41676_137	2B	109.526	C	T	0	0	0	2	0	0	2	0	0	2	0	0	0	2	0	0	0	0	0	2	0	0	0	2	0	0	0	0	0	0	0	0	2	0	0	0	0	0	0	2	0	0	0	0	2
recBobWhite_c41725_430	5B	40.378	T	C	2	0	0	2	2	0	2	2	2	0	0	0	2	0	0	0	2	0	0	2	2	2	0	0	0	0	0	0	0	2	0	0	2	2	0	2	0	2	0	0	2	0	0	0	0
recBobWhite_c41847_333	5A	53.465	C	T	0	0	0	0	2	2	0	2	0	0	0	0	0	0	0	2	0	2	2	0	0	0	0	0	2	2	0	2	2	2	2	2	0	0	0	0	2	2	0	0	0	0	2	2	2
recBobWhite_c42198_254	6B	66.397	C	T	2	0	0	0	0	0	0	0	0	0	0	0	0	0	0	0	0	0	0	0	0	0	0	0	0	0	0	0	0	0	0	0	0	0	0	0	0	0	0	0	2	0	0	0	0
recBobWhite_c42273_716	5B	71.373	T	G	2	0	0	0	0	0	0	0	0	0	0	0	0	0	2	0	0	0	0	2	0	0	2	2	0	2	0	2	0	2	0	0	0	0	0	0	0	0	2	0	0	0	0	0	0
recBobWhite_c42349_99	5A	114.969	G	A	0	0	2	2	2	0	0	2	2	0	0	0	0	0	0	0	2	2	0	2	2	0	0	0	0	0	0	0	0	2	0	0	2	2	2	2	0	0	0	2	0	0	0	0	0
recBobWhite_c4236_410	1B	65.357	A	G	2	2	2	2	2	2	2	2	2	0	0	2	2	0	0	2	2	2	2	2	2	0	0	0	0	0	2	2	2	0	0	2	2	2	2	2	0	0	0	2	2	0	0	2	2
recBobWhite_c4255_127			C	T	0	0	0	0	0	0	0	0	0	0	0	0	0	0	0	0	0	0	0	0	0	0	0	0	0	0	2	0	0	0	0	0	0	0	0	0	0	0	0	0	0	0	0	0	0
recBobWhite_c4256_213	4B	104.092	A	G	0	2	0	2	0	2	0	2	0	0	0	0	0	0	0	2	0	2	2	0	0	2	0	0	2	2	2	0	0	0	0	2	0	0	0	0	0	0	0	0	0	0	0	2	2
recBobWhite_c42719_90			G	A	0	2	2	2	2	0	0	2	2	2	2	2	0	2	0	0	2	0	0	0	2	2	0	0	0	2	0	0	0	2	0	0	0	2	2	2	0	0	0	0	0	0	0	0	2
recBobWhite_c42745_221	6B	66.397	C	T	2	0	0	0	0	0	0	0	0	0	0	0	0	0	0	0	0	0	0	0	0	0	0	0	0	0	0	0	0	0	0	0	0	0	0	0	0	0	0	0	2	0	0	0	0
recBobWhite_c42875_115	2A	101.974	A	G	0	0	2	2	2	0	2	2	2	2	2	2	2	2	0	0	2	0	0	2	2	2	0	0	0	2	0	0	0	0	0	0	2	2	2	2	0	0	0	2	2	0	0	0	0
recBobWhite_c43220_84	5B	36.953	A	G	2	0	0	0	0	0	0	0	0	0	0	0	0	0	2	0	0	0	0	0	0	0	2	2	0	0	2	2	2	0	2	2	0	0	0	0	2	0	2	0	0	2	2	2	2
recBobWhite_c43322_203	1B	66.072	A	C	2	2	2	2	2	2	2	2	2	0	0	2	2	0	0	2	2	2	2	2	2	0	0	0	0	0	0	2	2	0	0	2	2	2	0	0	0	0	0	2	2	0	0	2	2
recBobWhite_c4336_127	5A	49.389	A	G	0	2	2	2	0	0	2	0	0	2	2	2	2	2	2	0	0	0	0	2	0	0	2	2	0	0	0	0	0	0	0	0	2	2	2	0	0	0	0	2	2	2	0	0	0
recBobWhite_c43557_103	7B	171.11	C	T	0	0	0	0	0	0	0	0	0	0	0	0	0	0	0	0	0	0	0	0	0	0	0	0	0	0	0	0	0	0	0	0	0	0	0	0	0	0	0	0	0	0	0	0	0
recBobWhite_c43728_100	4A	108.722	T	C	2	0	0	0	0	2	0	0	0	0	0	0	2	0	0	2	0	2	2	0	0	0	0	0	0	2	2	0	0	0	2	0	0	0	0	0	2	2	0	0	0	2	2	0	2
recBobWhite_c43917_288	1B	84.433	A	G	0	0	0	0	2	2	0	2	0	0	0	2	0	0	2	2	0	2	2	0	0	2	0	0	0	2	2	2	0	2	2	0	0	0	2	2	2	2	0	0	0	2	2	0	2
recBobWhite_c43981_90	5A	74.762	C	A	0	0	0	0	2	2	0	2	0	0	0	0	0	0	0	2	2	2	2	0	2	0	0	2	2	0	0	0	0	0	0	0	0	0	0	0	0	0	0	0	2	0	0	0	2
recBobWhite_c44175_495	2A	103.621	G	A	2	2	0	0	0	2	0	0	0	0	0	0	0	0	2	2	0	2	2	0	0	0	2	2	2	0	2	2	2	2	2	2	0	0	0	0	2	2	2	0	0	2	2	2	2
recBobWhite_c44229_425			T	C	0	0	0	0	0	0	0	0	0	0	0	0	0	0	0	0	0	0	0	0	0	0	2	0	0	0	0	0	0	0	0	0	0	0	0	0	0	0	0	0	0	0	0	0	0
recBobWhite_c44404_312	7B	44.341	T	C	2	0	2	2	2	2	2	2	2	0	2	2	2	0	0	2	2	2	2	2	2	2	0	0	0	0	2	2	2	0	0	2	2	2	2	2	0	0	0	2	2	0	0	2	0
recBobWhite_c44460_821	1B	130.899	G	A	0	0	0	0	0	0	0	0	0	2	0	0	0	0	0	0	2	0	0	0	2	0	2	0	2	0	2	0	2	2	0	2	0	0	0	0	0	0	0	0	0	0	0	2	0
recBobWhite_c44558_325	7B	71.662	C	T	0	0	0	0	0	0	0	0	0	0	0	0	0	0	0	0	0	0	0	0	0	0	0	0	0	0	0	0	0	0	0	0	0	0	0	0	0	0	0	0	0	0	0	0	0
recBobWhite_c44628_61	7A	127.654	A	G	2	2	0	0	2	0	2	2	2	0	0	0	0	0	0	2	2	2	0	0	2	0	0	0	0	0	0	0	2	0	0	0	0	0	0	0	0	0	0	0	0	0	0	0	0
recBobWhite_c44640_110			A	G	0	0	0	0	0	0	0	0	0	0	0	0	0	0	0	0	0	0	0	0	0	0	0	0	0	0	0	0	0	0	0	0	0	0	0	0	0	0	0	0	0	0	0	0	0
recBobWhite_c44797_294	5B	43.562	A	G	0	0	2	0	0	0	0	0	0	0	0	0	0	0	0	0	0	0	0	0	0	0	0	0	0	0	0	0	0	0	0	0	0	0	0	0	0	0	0	2	0	2	0	0	2
recBobWhite_c4482_125	1D	163.855	A	G	2	2	0	0	0	0	0	0	0	0	0	0	2	0	0	0	0	0	0	0	0	0	0	0	2	2	2	2	2	2	2	2	0	0	0	0	2	2	0	0	0	2	2	2	2
recBobWhite_c4482_159	1D	163.855	G	A	2	2	0	0	0	0	0	0	0	0	0	0	2	0	0	0	0	0	0	0	0	0	0	0	2	2	2	2	2	2	2	2	0	0	0	0	2	2	0	0	0	2	2	2	2
recBobWhite_c44947_277	1A	154.061	T	C	2	0	0	2	0	0	0	0	0	0	0	0	0	0	0	0	0	0	0	0	0	0	0	0	0	0	0	0	0	0	0	0	0	0	2	0	0	0	0	0	0	0	0	0	0
recBobWhite_c4499_153	1A	55.179	G	A	0	2	0	2	2	0	0	0	0	2	0	2	2	2	2	0	0	2	2	0	0	0	2	0	0	0	0	0	0	0	0	0	0	0	0	0	0	0	2	0	0	0	0	0	2
recBobWhite_c4502_252	3B	61.639	A	G	0	0	0	0	0	2	0	0	0	0	0	0	0	0	2	2	0	2	2	0	0	2	2	2	2	0	2	2	2	2	2	2	0	0	0	0	2	2	2	0	0	2	2	2	2
recBobWhite_c45118_495	3B	140.508	A	G	0	0	0	0	0	0	0	0	0	2	0	0	0	2	0	0	0	0	0	0	0	0	0	0	0	0	0	0	0	0	0	0	0	0	0	0	0	0	0	0	0	0	0	0	0
recBobWhite_c4517_120	2A	143.84	T	C	0	0	2	2	2	0	0	0	2	2	2	2	2	2	0	0	0	0	0	2	0	0	0	2	2	0	0	0	2	0	0	2	2	2	2	2	0	0	0	2	2	0	0	2	0
recBobWhite_c45204_251	1D	163.855	T	C	2	2	0	0	0	0	0	0	0	0	0	0	2	0	0	0	0	0	0	0	0	0	0	0	2	2	2	2	2	2	2	2	0	0	0	0	2	2	0	0	0	2	2	2	2
recBobWhite_c45218_687	2B	104.39	C	A	2	0	0	0	0	0	0	0	2	0	0	0	2	0	2	0	2	0	0	0	2	2	0	0	0	0	0	0	0	0	0	2	0	0	0	0	0	0	0	0	0	0	0	2	0
recBobWhite_c45340_368	5B	48.294	T	C	0	0	0	0	0	0	0	0	0	2	0	0	0	2	2	0	0	0	0	2	0	0	0	2	0	0	0	2	2	0	2	2	2	0	0	0	2	2	2	0	0	0	2	2	2
recBobWhite_c45376_417	3B	62.999	A	G	2	0	2	2	0	2	0	0	2	0	0	0	0	0	0	2	0	2	2	0	0	0	0	0	0	0	0	0	0	2	0	0	0	2	0	0	0	0	0	0	2	0	0	0	2
recBobWhite_c45409_389	1A	70.102	G	A	2	2	2	2	2	0	0	2	2	0	2	0	2	2	0	0	2	0	0	2	2	0	0	0	2	0	0	0	2	0	0	0	2	2	2	2	0	0	0	2	0	0	0	0	0
recBobWhite_c45534_535	3A	109.946	C	T	0	0	0	0	0	0	0	0	0	0	0	0	0	0	0	0	0	0	0	0	0	0	2	0	0	0	0	0	0	0	0	0	0	0	0	0	0	0	0	0	0	0	0	0	0
recBobWhite_c45768_99			T	G	2	0	2	2	2	2	2	2	2	0	0	2	2	0	2	2	2	2	2	2	2	0	2	2	0	0	0	1	0	0	0	0	2	2	2	0	0	0	2	2	2	0	0	0	0
recBobWhite_c45790_683	1B	64.099	G	A	0	0	0	0	0	0	0	0	0	0	0	0	0	0	0	0	0	0	0	0	0	0	0	0	0	0	0	0	0	0	0	0	0	0	0	0	0	0	0	0	0	0	0	0	0
recBobWhite_c45848_120	5B	109.527	A	G	2	0	0	0	0	0	0	0	0	0	0	0	0	0	0	0	0	0	0	0	0	0	0	0	0	0	0	0	0	0	0	0	0	0	0	0	0	0	0	0	0	0	0	0	0
recBobWhite_c45978_111	2A	101.974	A	G	2	2	0	0	0	2	0	0	0	0	0	0	0	0	2	2	0	2	2	0	0	0	2	2	2	0	2	2	2	2	2	2	0	0	0	0	2	2	2	0	0	2	2	2	2
recBobWhite_c46007_582	1A	86.139	A	G	0	2	2	2	1	0	2	1	2	0	0	0	2	2	0	0	2	0	0	0	2	2	0	0	0	0	2	0	2	0	0	0	2	2	2	2	0	0	2	2	0	0	0	0	2
recBobWhite_c46071_74	4A	48.981	G	A	0	0	2	2	2	0	2	2	0	0	0	0	0	0	0	0	2	0	0	0	2	0	0	0	0	0	2	0	2	0	0	0	0	0	0	2	0	2	0	0	0	0	0	0	2
recBobWhite_c46203_1055	5B	71.373	C	T	2	0	0	0	0	0	0	0	0	0	0	0	0	0	0	0	0	0	0	0	0	0	0	0	0	2	0	2	0	2	0	0	0	0	0	0	0	0	0	0	0	0	0	0	0
recBobWhite_c46250_98			G	T	0	0	0	0	0	0	0	0	0	0	0	0	0	0	0	0	0	0	0	0	0	0	0	0	0	2	0	2	0	2	2	0	0	0	0	0	2	2	0	0	0	2	2	0	0
recBobWhite_c46349_402	1A	70.617	C	T	2	2	2	2	2	0	0	0	2	0	0	0	2	2	2	0	2	0	0	2	2	0	2	0	0	0	0	0	2	0	0	0	2	2	2	2	0	0	0	2	0	0	0	0	0
recBobWhite_c46381_91	4A	107.613	T	C	2	0	0	0	0	2	0	0	0	0	0	0	2	0	0	2	0	2	2	0	0	0	0	0	0	0	0	0	0	0	0	0	0	0	0	0	0	0	0	0	0	0	0	0	0
recBobWhite_c46416_247	5B	183.151	C	T	2	0	0	0	0	0	0	0	0	0	0	0	0	0	2	0	0	0	0	0	0	0	2	0	0	0	2	0	2	0	0	2	0	0	0	0	0	0	2	0	0	0	0	2	0
recBobWhite_c4646_119	1A	65.435	A	G	0	0	0	0	0	0	2	0	0	2	0	0	2	0	0	0	0	0	0	0	0	0	0	0	0	0	0	1	0	0	0	0	0	0	0	0	0	0	2	0	0	0	0	0	0
recBobWhite_c47055_231			T	G	0	0	0	0	0	0	0	0	0	2	0	0	0	0	0	0	0	0	0	0	0	0	2	0	0	0	0	0	0	0	0	0	0	0	0	0	0	0	0	0	0	0	0	0	0
recBobWhite_c471_2245			C	T	0	0	0	0	0	0	0	0	0	0	0	0	0	0	0	0	0	0	0	0	0	0	0	0	0	0	0	0	0	0	0	0	0	0	0	0	0	0	0	0	0	0	0	0	0
recBobWhite_c47103_205	5B	55.52	C	T	2	0	2	0	2	0	2	0	0	0	2	2	2	0	2	0	0	0	0	2	0	0	2	2	2	2	2	2	2	2	2	2	2	0	0	0	2	2	2	2	0	2	2	2	0
recBobWhite_c47103_84	5B	55.52	T	C	2	0	2	0	2	0	2	0	0	0	2	2	2	0	2	0	0	0	0	2	0	0	2	2	2	2	2	2	2	2	2	2	2	0	0	0	2	2	2	2	0	2	2	2	0
recBobWhite_c47168_289	4A	144.377	A	G	0	0	0	0	0	0	0	0	0	2	2	0	2	2	2	0	2	0	0	0	2	2	2	2	0	0	2	2	2	2	2	2	2	0	0	0	2	2	2	0	0	2	2	2	2
recBobWhite_c47283_127	7A	136.266	A	G	2	0	0	0	0	0	2	0	0	0	2	2	2	0	2	0	0	0	0	0	0	2	2	0	2	2	2	2	2	0	2	0	0	0	0	0	2	2	2	0	0	2	2	0	0
recBobWhite_c47347_420	6B	71.764	A	G	0	0	0	0	0	0	0	0	0	2	0	0	0	0	0	0	0	0	0	0	0	0	2	0	0	0	2	2	0	0	0	0	0	2	2	0	0	0	0	0	2	0	0	0	0
recBobWhite_c47357_535	2B	114.322	T	C	0	0	0	2	2	0	2	0	2	2	2	2	0	2	0	0	0	0	0	0	0	0	0	2	2	0	2	0	2	0	0	2	2	0	0	0	0	0	2	0	0	0	0	2	0
recBobWhite_c4743_63	2A	108.463	T	C	0	0	0	0	0	2	0	2	0	0	0	2	0	0	2	2	2	2	2	0	2	0	2	2	0	0	2	2	2	2	2	2	0	0	0	0	2	2	2	0	0	2	2	2	2
recBobWhite_c47555_106	2A	143.216	C	T	0	0	0	0	0	0	0	0	0	0	0	0	0	0	0	0	0	0	0	0	0	0	0	0	0	0	0	2	0	2	0	0	0	0	0	0	0	0	0	0	0	0	0	0	0
recBobWhite_c47573_560	2B	109.476	A	G	2	0	0	0	0	0	0	0	0	0	0	0	0	0	0	0	0	0	0	0	0	0	0	0	0	0	0	0	0	0	0	0	0	0	0	0	0	0	0	0	0	0	0	0	2
recBobWhite_c47659_100	6B	61.779	G	T	0	0	0	0	0	0	0	0	0	2	0	0	0	0	0	0	0	2	0	0	2	0	2	0	0	0	0	0	0	0	0	0	0	0	0	0	0	0	0	0	2	0	0	0	0
recBobWhite_c47709_141	7A	98.421	C	T	0	0	2	2	2	2	2	2	2	0	0	0	2	0	0	2	0	2	2	2	0	2	0	2	0	0	2	0	0	0	0	0	0	2	2	2	0	0	0	2	0	0	0	0	0
recBobWhite_c4773_85	5B	71.644	C	A	0	0	0	2	2	0	2	0	2	0	0	2	2	0	0	0	0	0	0	0	0	2	0	0	0	0	2	0	2	0	2	2	0	2	2	2	2	0	0	0	2	2	2	2	0
recBobWhite_c47740_85	5B	41.894	T	C	0	0	0	0	0	0	0	0	0	0	0	0	0	0	0	0	0	0	0	0	0	0	0	2	0	0	2	0	0	0	0	0	0	0	0	0	0	0	0	0	0	0	0	0	0
recBobWhite_c478_1386	1A	70.617	A	G	2	2	2	2	2	0	0	0	2	0	2	0	2	2	0	0	2	0	0	2	2	0	0	0	2	0	0	0	2	0	0	0	2	2	2	2	0	0	0	2	0	0	0	0	0
recBobWhite_c47948_76	2B	104.39	T	C	2	0	0	0	0	0	0	0	2	0	0	0	2	0	2	0	2	0	0	0	2	2	0	0	0	0	0	0	0	0	0	2	0	0	2	2	0	0	0	0	0	0	0	2	0
recBobWhite_c48009_52	3B	62.569	C	T	2	0	2	2	0	2	0	0	0	0	0	0	0	0	2	2	0	2	2	0	0	2	2	2	0	0	0	0	0	2	0	2	0	2	0	0	0	0	2	0	2	0	0	2	2
recBobWhite_c4818_173	4B	101.347	G	A	0	2	0	2	0	2	0	2	0	0	0	0	0	0	0	2	0	2	2	0	0	2	0	0	2	2	0	0	2	0	0	2	0	2	0	0	0	0	0	2	2	0	0	2	0
recBobWhite_c48395_143	7D	187.05	C	A	0	2	0	0	0	0	0	0	0	0	0	0	0	0	0	0	0	0	0	0	0	0	0	0	0	2	0	0	0	0	0	0	0	0	0	0	0	0	0	0	0	0	0	0	0
recBobWhite_c48435_165	5B	90.349	C	T	0	0	2	0	0	0	2	0	0	0	0	0	2	0	2	0	0	0	0	2	0	0	2	0	2	2	0	2	0	2	0	0	0	0	0	0	0	0	2	2	0	0	0	0	0
recBobWhite_c48455_818	4A	49.8	T	C	0	0	2	2	2	0	2	2	0	0	0	0	0	0	0	0	2	0	0	0	2	0	0	0	0	0	2	0	2	0	0	0	0	0	0	2	0	2	2	0	0	0	0	0	2
recBobWhite_c4852_323	5B	40.378	G	T	2	0	0	0	2	0	0	2	2	0	0	0	2	0	0	0	2	0	0	0	2	2	0	0	0	0	0	0	0	0	0	0	0	2	0	2	0	0	0	0	2	0	0	0	0
recBobWhite_c48532_527			T	C	2	2	0	0	0	0	0	0	0	0	0	0	2	2	0	0	0	0	0	0	0	0	0	0	0	2	0	0	0	0	0	0	0	2	0	0	0	0	0	2	2	0	0	0	0
recBobWhite_c48550_198	1B	81.609	T	C	0	0	0	0	0	0	0	0	0	0	0	2	0	0	0	0	0	0	0	0	0	0	0	0	0	0	0	2	0	2	2	0	2	0	0	0	2	2	0	0	0	2	2	0	2
recBobWhite_c48730_575	5B	95.515	G	A	2	0	2	2	2	0	2	0	2	2	2	2	2	2	0	0	2	0	0	2	2	2	0	2	2	2	2	0	0	2	0	0	0	2	2	2	0	0	0	2	2	0	0	0	2
recBobWhite_c4931_62	4A	51.367	G	A	2	2	0	0	0	2	0	0	2	0	0	2	0	0	0	2	0	2	2	0	0	2	0	0	0	0	0	0	0	0	0	0	0	2	0	0	0	0	0	2	2	0	0	0	0
recBobWhite_c4942_140	1A	72.608	A	C	2	0	2	2	2	0	0	0	2	0	0	0	2	2	2	0	2	0	0	2	2	0	2	0	0	0	0	0	2	0	0	0	2	2	2	2	0	0	0	2	0	0	0	0	0
recBobWhite_c5096_156	7B	50.403	G	A	2	2	0	0	0	2	0	0	0	0	0	0	0	0	2	2	0	2	2	0	0	0	2	0	2	0	2	2	2	2	0	0	0	0	0	0	0	0	2	0	0	0	0	2	2
recBobWhite_c51109_415	5A	35.376	G	A	0	2	0	0	2	2	0	2	0	2	0	0	0	0	0	2	0	2	2	0	0	2	0	0	0	0	0	1	0	0	0	0	0	0	2	2	0	0	0	2	0	0	0	0	0
recBobWhite_c5125_258			G	A	0	0	0	0	2	2	0	2	0	0	0	0	0	0	0	2	0	2	2	0	0	0	0	0	0	0	0	0	0	0	0	0	0	0	0	0	0	0	0	0	0	0	0	0	0
recBobWhite_c5178_188	2A	148.787	T	C	0	0	2	2	2	0	0	0	2	2	2	2	2	2	0	0	0	0	0	2	0	0	0	2	2	0	0	0	2	0	0	2	2	2	2	2	0	0	0	2	2	0	0	2	0
recBobWhite_c5246_196	3D	143.007	G	A	0	2	2	2	0	2	0	2	2	2	2	2	0	2	0	2	0	2	2	2	0	0	0	0	2	2	2	0	0	0	0	0	2	2	2	2	0	2	2	2	0	0	0	0	2
recBobWhite_c5324_168			C	T	0	0	0	0	2	2	0	2	0	0	0	0	0	0	2	2	0	2	2	0	0	0	0	0	0	0	0	0	0	0	0	0	0	0	0	0	0	0	0	0	0	0	0	0	0
recBobWhite_c5337_225	3A	124.296	T	C	0	0	2	2	0	0	2	2	2	0	0	0	0	0	0	0	0	0	0	2	2	0	0	0	0	0	0	2	0	0	0	2	2	2	0	0	0	0	0	2	2	0	0	2	0
recBobWhite_c534_837	6A	58.503	A	C	0	2	0	0	2	0	0	0	0	0	0	0	0	0	2	0	2	0	0	0	2	0	2	2	0	2	0	2	0	2	2	2	0	0	0	0	2	2	0	0	0	2	2	2	0
recBobWhite_c5356_1272	1A	78.334	G	A	0	0	0	0	0	0	0	0	0	0	0	0	0	0	0	0	0	0	0	0	0	0	0	2	2	2	0	0	0	0	0	0	0	0	0	0	0	0	0	0	2	0	0	0	2
recBobWhite_c5396_296			G	A	2	0	0	0	0	0	2	0	0	0	0	0	0	0	0	0	0	0	0	0	0	0	0	0	0	0	0	0	2	0	0	0	0	0	0	0	0	0	0	0	0	0	0	0	0
recBobWhite_c5418_82	6B	56.98	T	C	0	0	0	0	2	2	0	0	0	0	0	0	0	0	0	2	0	2	2	0	2	0	0	0	0	0	2	0	0	0	0	0	0	0	0	0	0	0	0	0	2	0	0	0	0
recBobWhite_c5419_643	1D	67.715	G	A	2	2	0	0	0	2	0	2	0	0	0	0	0	0	0	2	0	2	2	0	0	0	0	0	2	0	0	0	0	0	0	0	0	0	0	0	0	0	0	0	0	0	0	0	0
recBobWhite_c5419_861	1D	67.715	A	G	2	2	0	0	0	2	0	2	0	0	0	0	0	0	0	2	0	2	2	0	0	0	0	0	2	0	0	0	0	0	0	0	0	0	0	0	0	0	0	0	0	0	0	0	0
recBobWhite_c5457_1440	5A	63.246	C	T	2	2	0	0	0	0	0	0	0	0	0	2	0	0	0	0	0	0	0	0	0	0	0	0	0	0	2	0	2	2	2	2	0	0	0	0	2	2	2	0	0	0	2	2	0
recBobWhite_c5461_338	3A	23.63	A	G	0	2	0	0	0	0	2	0	0	0	0	2	0	2	0	0	0	2	0	0	0	0	2	2	0	0	0	0	0	0	0	0	0	0	0	0	0	0	0	0	0	0	0	0	0
recBobWhite_c54696_56			T	C	0	0	0	0	0	0	0	0	0	0	0	0	0	0	0	0	0	0	0	0	0	0	0	0	2	2	2	0	2	0	0	0	0	0	0	0	0	0	0	0	0	0	0	0	0
recBobWhite_c54909_261			T	C	0	0	0	0	0	0	0	0	0	0	0	0	0	0	0	0	0	0	0	0	0	0	0	0	2	2	2	0	2	0	0	0	0	0	0	0	0	0	0	0	0	0	0	0	0
recBobWhite_c5543_492	2B	109.526	C	T	0	2	0	2	0	2	2	2	0	2	0	0	0	2	0	2	0	2	2	2	0	0	0	2	0	0	0	0	0	0	0	0	2	0	0	0	0	0	0	2	0	0	0	0	0
recBobWhite_c55576_80	3B	72.433	T	C	0	0	0	0	2	0	2	2	2	2	0	0	2	2	0	0	2	0	0	2	0	0	0	0	0	0	0	0	0	0	0	0	2	0	2	0	0	0	0	2	0	0	0	0	0
recBobWhite_c556_926	6A	78.502	C	A	0	0	2	2	0	0	2	0	2	0	2	0	2	0	2	0	0	0	0	2	0	0	0	0	0	0	0	0	0	0	0	0	2	2	0	2	0	0	2	2	2	0	0	0	0
recBobWhite_c5564_86	5A	43.267	A	G	0	0	0	0	0	0	0	0	0	0	0	0	0	0	0	0	0	0	0	0	0	2	0	0	0	0	0	0	0	0	0	0	0	0	0	0	0	0	2	0	0	0	0	0	0
recBobWhite_c5633_59	4A	40.27	A	G	0	0	0	0	0	2	0	0	2	0	2	2	0	0	0	2	0	2	2	0	0	0	0	0	0	0	0	0	0	0	0	0	0	2	0	0	0	0	0	2	2	0	0	0	0
recBobWhite_c5654_231	7D	6.344	T	C	0	2	0	2	2	2	0	2	0	0	0	0	0	0	0	2	0	2	2	0	0	2	0	0	0	0	2	0	0	0	0	0	2	0	0	0	0	0	0	0	0	0	0	0	0
recBobWhite_c5748_756	5A	53.465	A	G	0	0	0	0	2	2	0	2	0	0	0	0	0	0	0	2	0	2	2	0	0	0	0	0	2	2	0	2	2	2	2	2	0	0	0	0	2	2	0	0	0	0	2	2	2
recBobWhite_c5756_516	2D	97.135	A	G	2	0	0	0	0	0	2	0	0	0	0	0	0	0	0	0	0	0	0	0	0	0	0	0	2	0	2	2	2	2	0	0	0	0	0	2	0	0	0	0	0	0	0	0	2
recBobWhite_c5756_532	2B	181.918	C	A	0	0	2	0	0	0	0	0	2	0	2	0	0	0	0	0	0	0	0	0	0	0	0	2	0	0	0	0	0	0	0	0	0	2	0	0	0	0	0	0	2	0	0	0	0
recBobWhite_c5756_633			T	C	0	0	0	0	0	0	0	0	0	0	0	0	0	0	0	0	0	0	0	0	0	0	0	0	0	0	0	0	0	0	0	2	0	0	0	0	0	0	0	0	0	0	0	2	0
recBobWhite_c5757_260	1B	64.099	G	A	0	0	0	0	0	0	0	0	0	0	0	0	0	0	0	0	0	0	0	0	0	0	0	0	0	0	0	0	0	0	0	0	0	0	0	0	0	0	0	0	0	0	0	0	0
recBobWhite_c5793_372	1B	9.679	G	A	2	2	2	2	2	2	2	2	2	2	2	2	2	2	2	2	2	2	2	2	2	2	2	2	2	0	2	0	0	0	0	0	2	2	2	2	0	0	2	2	2	0	0	0	0
recBobWhite_c5812_440	1B	84.433	T	C	0	0	0	0	2	2	0	2	0	0	0	2	0	0	2	2	0	2	2	0	0	2	0	0	0	2	2	2	0	2	2	0	0	0	2	2	2	2	0	0	0	2	2	0	2
recBobWhite_c5820_169	2B	96.135	G	A	0	0	0	0	0	0	0	0	0	0	0	0	0	0	0	0	0	0	0	0	0	2	0	0	0	0	0	0	2	0	0	0	0	0	0	0	0	0	0	0	0	0	0	0	0
recBobWhite_c5847_919	6D	160.498	G	T	0	0	0	2	0	0	0	0	0	0	2	0	0	0	0	0	0	0	0	0	0	0	0	0	0	0	0	0	0	0	0	0	0	0	0	0	0	0	0	0	0	0	0	0	2
recBobWhite_c5852_103	2B	96.987	A	C	0	0	2	2	2	2	2	2	2	0	2	2	0	0	2	2	2	2	2	2	2	0	2	2	0	0	0	0	2	0	0	0	2	0	2	2	0	0	2	0	0	0	0	0	0
recBobWhite_c5872_589	6A	131.157	G	A	0	0	0	0	0	0	0	0	2	0	0	0	0	0	0	0	0	0	0	0	0	0	0	0	0	2	0	0	0	0	2	0	0	2	0	2	0	0	0	0	2	0	2	0	0
recBobWhite_c5887_1277	5B	5.701	G	A	0	2	0	0	2	0	2	2	2	2	2	2	0	2	0	0	2	0	0	2	2	2	0	2	0	2	0	0	0	2	0	0	2	2	2	2	0	0	0	0	2	0	0	0	0
recBobWhite_c5917_529	5A	41.743	C	T	0	0	0	0	0	0	0	0	0	0	0	0	0	0	0	0	0	0	0	0	0	2	0	0	0	0	0	0	0	0	0	0	0	0	0	0	0	0	0	0	0	0	0	0	0
recBobWhite_c59494_113	3B	69.527	G	A	0	0	2	2	0	0	0	0	1	0	0	0	0	0	2	0	0	0	0	0	0	0	2	0	2	0	2	0	2	0	0	0	0	2	0	0	0	0	2	0	2	0	0	0	2
recBobWhite_c5961_849	7B	81.763	A	G	2	2	0	0	0	0	0	0	0	0	0	0	0	0	0	0	0	0	0	0	0	0	0	0	0	0	0	0	0	0	0	0	0	0	0	0	0	0	0	0	0	0	0	0	0
recBobWhite_c6015_141	3B	84.49	G	A	0	0	0	0	0	0	0	0	0	0	0	0	2	0	0	0	0	0	0	0	0	0	0	2	0	0	0	0	0	0	0	0	0	0	0	0	0	0	0	0	2	0	0	0	0
recBobWhite_c6035_195			G	A	0	0	2	2	2	0	2	2	0	0	0	0	0	0	0	0	2	0	0	0	2	0	0	0	0	0	0	0	0	0	0	0	0	0	0	2	0	0	0	0	0	0	0	0	0
recBobWhite_c604_388			C	T	2	2	0	0	0	0	0	0	0	0	0	0	0	0	0	0	0	0	0	0	0	0	0	0	0	0	0	0	0	0	0	0	0	0	0	0	0	0	0	0	0	0	0	0	0
recBobWhite_c6055_185	2D	41.2	T	G	0	0	0	0	0	0	0	0	0	0	0	0	0	0	0	0	0	0	0	0	0	0	0	0	0	0	0	0	0	0	0	0	0	0	0	0	0	0	0	0	0	0	0	0	0
recBobWhite_c6094_740	5B	69.191	G	T	2	0	0	0	0	0	0	0	0	0	0	0	0	0	2	0	0	0	0	2	0	0	2	2	0	2	0	2	0	2	0	0	0	0	0	0	0	0	2	0	0	0	0	0	0
recBobWhite_c62252_472	3A	128.641	C	T	2	0	0	0	0	0	0	2	0	2	0	2	0	2	0	0	2	0	0	0	0	2	0	0	0	2	0	0	0	0	0	0	0	0	0	0	0	0	0	0	0	0	0	0	0
recBobWhite_c6244_144	5A	53.465	G	A	0	0	0	0	0	0	0	0	0	0	0	0	0	0	0	0	0	0	0	0	0	0	0	0	2	0	0	0	2	0	0	2	0	0	0	0	0	0	0	0	0	0	0	2	2
recBobWhite_c62620_150	6A	58.503	A	G	0	2	0	0	2	0	0	0	0	0	0	0	0	0	2	0	2	0	0	0	2	0	2	2	0	2	0	2	0	2	2	2	0	0	0	0	2	2	0	0	0	2	2	2	0
recBobWhite_c6300_169	3A	93.04	A	G	0	0	0	0	2	2	0	0	0	0	0	0	0	0	0	2	0	2	2	0	0	0	0	0	0	0	0	0	0	0	0	0	0	0	0	0	0	0	0	0	0	0	0	0	0
recBobWhite_c6328_410	5D	69.393	A	G	0	0	0	0	0	0	0	0	0	0	0	2	0	0	0	0	2	0	0	0	2	0	0	2	2	2	0	0	0	0	0	0	0	0	0	0	0	0	0	0	0	0	0	0	0
recBobWhite_c634_420	3B	63.962	C	A	2	0	2	2	0	2	0	0	1	0	0	0	0	0	0	2	0	2	2	0	0	0	0	0	0	0	2	0	0	2	0	0	0	2	0	0	0	0	0	0	2	0	0	0	0
recBobWhite_c6365_1022			A	G	0	0	0	0	2	0	0	0	0	0	0	0	0	0	0	0	2	0	0	0	2	0	0	0	0	2	2	0	0	0	0	0	0	0	0	0	0	0	0	0	0	0	0	0	0
recBobWhite_c6365_540			G	A	0	0	0	0	0	0	0	0	0	0	0	0	0	0	0	0	0	0	0	0	0	0	0	0	0	0	0	0	0	0	0	0	0	0	0	2	0	0	0	0	0	0	0	0	0
recBobWhite_c6433_417	1D	164.079	T	C	2	2	0	0	0	0	0	0	0	0	0	0	2	0	0	0	0	0	0	0	0	0	0	0	2	2	2	2	2	2	2	2	0	0	0	0	2	2	0	0	0	2	2	2	2
recBobWhite_c6468_104	5A	26.506	T	C	0	2	0	0	0	2	0	2	0	0	0	0	0	0	0	2	0	2	2	0	0	0	0	0	2	0	0	0	0	0	0	0	0	0	0	0	0	0	0	0	0	0	0	0	0
recBobWhite_c647_668	2B	96.987	C	T	2	2	0	0	0	0	0	0	0	0	0	0	2	0	0	0	0	0	0	0	0	0	0	0	0	0	0	0	0	0	0	0	0	0	0	0	0	0	0	0	0	0	0	0	0
recBobWhite_c658_377	5A	93.229	A	G	2	2	2	2	0	0	2	2	2	0	2	2	2	2	2	0	2	0	0	2	2	2	2	2	0	2	0	0	0	0	0	0	2	2	2	2	0	0	0	2	2	0	0	0	2
recBobWhite_c66165_77	7A	133.528	A	G	2	0	0	0	0	0	2	0	0	0	2	2	0	0	2	0	0	0	0	0	0	2	2	0	0	2	0	2	2	0	2	2	0	0	0	0	2	2	2	0	0	2	2	2	0
recBobWhite_c662_148	2B	93.011	C	T	0	0	2	2	2	2	2	2	2	0	2	2	0	0	2	2	2	2	2	2	2	0	2	2	0	0	0	1	2	2	2	2	2	0	2	2	2	2	2	0	0	2	2	2	0
recBobWhite_c66315_505	1A	156.302	G	A	0	0	2	0	0	0	0	0	0	2	0	0	0	0	0	0	0	0	0	0	0	0	0	0	0	0	0	2	0	0	0	2	0	0	0	0	0	0	0	2	0	0	0	0	0
recBobWhite_c6633_240	5B	71.95	T	C	2	2	2	0	0	2	0	2	0	2	2	0	0	2	2	2	2	2	2	2	2	0	2	2	2	2	0	2	0	2	0	0	2	0	0	0	0	2	2	2	0	0	0	0	2
recBobWhite_c6633_395	5B	71.95	C	T	2	2	2	0	0	2	0	2	0	2	2	0	0	2	2	2	2	2	2	2	2	0	2	2	2	2	0	2	0	2	0	0	2	0	0	0	0	2	2	2	0	0	0	0	2
recBobWhite_c665_296	4B	71.365	T	C	0	2	0	0	0	2	0	2	0	0	0	0	2	0	0	2	0	2	2	0	0	0	0	0	0	0	0	0	0	0	0	0	0	0	2	0	0	0	0	0	0	0	0	0	0
recBobWhite_c6664_644	1A	134.546	C	T	0	0	2	2	2	0	0	0	2	0	2	2	2	0	0	0	2	0	0	2	2	0	0	2	0	0	0	0	0	0	0	2	0	2	0	2	0	0	0	2	2	2	0	0	0
recBobWhite_c6759_365	5A	57.929	A	G	2	2	0	0	0	0	0	0	0	0	0	0	0	0	0	0	0	0	0	0	0	0	0	0	0	0	0	0	0	0	0	0	0	0	0	0	0	0	0	0	0	0	0	0	0
recBobWhite_c6782_180	5A	81.958	A	G	0	0	0	0	0	0	2	0	0	0	0	0	0	0	0	0	0	0	0	0	0	0	0	2	2	2	2	1	2	2	2	2	0	0	0	0	2	0	0	0	2	2	2	2	0
recBobWhite_c6820_199	1A	131.424	C	T	0	0	0	0	0	0	0	0	0	0	0	0	0	0	0	0	0	0	0	0	0	0	0	0	0	0	0	0	0	0	0	0	0	0	0	0	0	0	0	0	0	0	0	0	0
recBobWhite_c686_387	6B	62.751	T	C	0	0	0	0	0	0	0	0	0	2	0	0	0	0	0	0	0	0	0	0	2	0	2	0	0	0	2	0	0	0	0	0	0	0	0	0	0	0	0	0	2	0	0	0	0
recBobWhite_c6933_301			C	T	0	0	2	2	2	0	2	2	0	0	2	0	0	0	0	0	2	0	0	0	2	0	0	0	0	0	0	0	0	0	0	0	0	0	0	2	0	0	0	0	0	0	0	0	0
recBobWhite_c6966_236	5A	130.901	A	G	2	2	0	0	0	2	0	2	0	0	0	0	0	0	0	2	0	2	2	0	0	2	0	0	0	2	2	2	2	2	2	2	0	0	2	0	2	2	0	0	0	2	2	2	0
recBobWhite_c6981_181	1D	164.079	T	C	0	0	2	2	2	2	2	2	2	2	2	2	0	2	2	2	2	2	2	2	2	2	2	2	0	0	0	0	0	0	0	0	2	2	2	2	0	0	2	2	2	0	0	0	0
recBobWhite_c7029_58	5B	68.364	T	C	2	0	0	0	0	0	0	0	0	0	0	0	0	0	2	0	0	0	0	2	0	0	2	2	0	2	0	2	0	2	0	0	0	0	0	0	0	0	2	0	0	0	0	0	0
recBobWhite_c7050_792			T	C	2	2	0	2	0	0	2	0	2	2	2	2	0	2	0	0	2	0	0	0	2	0	0	2	0	0	2	0	2	0	0	2	2	0	2	0	0	0	0	0	2	0	0	2	0
recBobWhite_c7082_184	7A	135.807	T	C	1	2	0	0	0	0	0	0	0	0	0	0	0	0	0	0	0	0	0	0	0	0	0	0	0	0	0	0	0	0	0	0	0	0	0	0	0	0	0	0	0	0	0	0	0
recBobWhite_c7090_778	6D	22.925	C	T	0	0	2	2	0	0	0	2	2	2	2	2	0	2	0	0	0	0	0	0	0	2	0	2	0	0	2	0	2	0	0	0	0	2	0	0	0	0	2	0	2	0	0	0	2
recBobWhite_c7114_237	5A	8.123	A	C	0	0	0	0	0	1	0	2	0	0	0	0	0	0	0	2	2	2	0	0	2	2	0	0	0	2	0	0	0	0	0	0	0	0	2	0	0	0	0	0	0	0	0	0	2
recBobWhite_c7149_371			G	A	0	0	0	0	0	0	0	0	0	0	0	0	0	0	0	0	0	0	0	0	0	0	2	0	0	2	0	0	0	0	0	0	0	0	0	0	0	0	0	0	0	0	0	0	0
recBobWhite_c7156_643	6A	79.075	G	A	2	2	0	0	2	2	0	2	0	2	0	2	0	2	0	2	2	2	2	0	2	0	2	2	2	2	2	0	0	0	0	0	0	0	0	0	0	0	0	0	0	2	0	0	0
recBobWhite_c7217_317	4A	103.038	A	G	2	2	0	0	0	2	0	0	0	0	0	0	0	0	0	2	0	2	2	0	0	0	0	0	0	0	0	0	0	0	0	0	0	0	0	0	0	0	0	0	0	0	0	0	0
recBobWhite_c7246_643			T	C	0	0	0	0	0	0	0	0	0	0	0	0	0	0	0	0	0	0	0	0	0	0	2	0	0	0	2	0	2	0	0	2	0	0	0	0	0	0	0	0	0	0	0	2	2
recBobWhite_c7260_197	4A	41.019	C	T	0	2	0	0	0	0	0	0	0	0	0	0	0	0	0	0	0	0	0	0	0	2	0	0	0	0	0	0	0	0	0	0	0	0	0	0	0	0	0	0	0	0	0	0	0
recBobWhite_c7263_337	5D	52.526	G	A	2	0	0	0	2	0	2	0	2	0	0	0	0	0	0	0	0	0	0	0	0	0	0	0	0	0	0	0	0	0	0	0	0	2	0	2	0	0	0	0	2	0	0	0	0
recBobWhite_c7274_333	2B	145.751	C	T	0	0	0	2	0	0	0	0	0	2	2	0	0	0	0	0	0	0	0	0	0	2	0	2	0	0	0	0	0	0	0	0	0	0	0	2	0	0	0	2	2	0	0	0	0
recBobWhite_c7333_76	1B	64.099	A	G	2	2	2	2	2	2	2	2	2	0	0	2	2	0	0	2	2	2	2	2	2	0	0	0	0	2	0	2	2	0	0	0	2	2	0	0	0	0	0	2	2	0	0	0	2
recBobWhite_c7390_286			A	G	0	0	0	0	0	0	0	0	0	0	0	0	0	0	0	0	0	0	0	0	0	0	0	0	0	0	0	2	0	2	2	2	0	0	0	0	2	2	0	0	0	2	2	2	0
recBobWhite_c7400_194	5B	28.349	T	C	2	0	2	2	0	0	0	0	0	0	0	0	0	0	2	0	0	0	0	0	0	0	2	0	0	0	2	2	2	0	2	2	0	0	0	2	2	2	2	0	0	2	2	2	2
recBobWhite_c7400_334	4B	32.658	G	A	0	0	0	0	0	0	0	0	0	0	0	0	0	0	0	0	0	0	0	0	0	0	0	0	0	0	0	0	0	0	0	0	0	0	0	0	0	0	0	0	0	0	0	0	0
recBobWhite_c7454_363	3B	14.105	T	G	0	0	0	0	0	0	0	0	0	0	0	0	0	0	2	0	0	0	0	0	0	0	2	2	0	0	2	2	0	2	0	0	0	0	0	0	0	0	0	0	0	0	0	0	2
recBobWhite_c756_886	5B	69.191	C	T	2	0	0	0	0	0	0	0	0	0	0	0	0	0	0	0	0	0	0	0	0	0	0	0	0	2	0	2	0	2	0	0	0	0	0	0	0	0	0	0	0	0	0	0	0
recBobWhite_c7604_181	5D	196.082	G	A	2	0	2	2	0	0	0	2	0	0	0	2	0	0	0	0	2	0	0	0	2	0	0	0	2	0	0	0	2	0	0	2	2	0	2	2	0	0	0	0	0	0	0	2	0
recBobWhite_c7630_82	5B	43.562	C	T	0	2	2	0	0	2	0	0	0	0	0	0	0	0	2	2	0	0	0	0	0	0	0	0	0	0	2	2	2	0	2	2	0	0	0	0	2	0	2	2	0	2	2	2	2
recBobWhite_c7712_327			C	T	2	0	0	0	0	0	0	0	0	0	2	0	0	0	2	0	0	0	0	0	0	0	2	0	2	0	0	0	0	0	0	0	0	0	0	0	0	2	2	0	0	0	0	0	2
recBobWhite_c8016_301	1B	99.495	T	C	0	0	0	0	0	0	0	0	0	0	0	2	0	0	0	0	0	0	0	0	0	0	0	0	2	0	0	0	0	0	0	0	0	0	0	0	0	0	0	0	0	0	0	0	2
recBobWhite_c8027_421	7B	72.268	T	C	2	2	0	0	0	0	0	0	2	0	0	0	0	0	0	0	0	0	0	0	0	0	0	2	0	0	0	0	0	0	0	0	0	0	2	0	0	0	0	0	2	0	0	0	0
recBobWhite_c8037_778	5B	188.578	C	T	0	0	0	0	0	0	0	0	0	0	0	0	0	0	0	0	2	0	0	0	2	0	0	0	0	0	0	2	0	0	0	0	0	0	0	0	0	0	0	0	0	0	0	0	2
recBobWhite_c8048_663	5B	49.021	A	G	0	0	0	0	0	0	2	0	0	0	0	0	0	0	0	0	0	0	0	0	0	0	0	0	0	0	2	0	0	0	0	0	0	0	0	0	0	0	0	0	0	0	0	0	0
recBobWhite_c8092_726	5D	67.492	C	T	0	0	0	0	0	0	0	0	0	0	0	0	0	0	0	0	0	0	0	0	0	0	0	0	0	2	0	0	0	0	0	0	0	0	0	0	0	0	0	0	0	0	0	0	0
recBobWhite_c816_289	1D	67.715	G	A	2	2	0	0	0	2	0	2	0	0	0	0	0	0	0	2	0	2	2	0	0	0	0	0	2	0	0	0	0	0	0	0	0	0	0	0	0	0	0	0	0	0	0	0	0
recBobWhite_c8218_162	1B	62.316	C	T	0	0	0	0	0	0	0	0	0	2	2	0	0	2	2	0	0	0	0	0	0	0	2	0	0	2	0	0	0	0	0	0	0	0	0	0	0	0	0	0	0	0	0	0	0
recBobWhite_c8249_58	2A	104.132	T	G	2	2	0	0	0	2	0	0	0	0	0	0	0	0	2	2	0	2	2	0	0	0	2	2	2	0	2	2	2	2	2	2	0	0	0	0	2	2	2	0	0	2	2	2	2
recBobWhite_c8293_236	1B	137.003	C	T	2	2	0	0	0	0	0	0	0	0	0	0	0	0	0	0	0	0	0	0	0	0	2	0	0	0	0	0	0	0	0	0	0	0	0	0	0	0	0	0	0	0	0	0	0
recBobWhite_c8340_511	3A	90.55	C	A	2	2	0	0	2	2	0	0	0	0	0	0	0	0	0	2	0	2	2	0	0	0	0	0	0	0	0	0	0	0	0	0	0	0	0	0	0	0	0	0	0	0	0	0	0
recBobWhite_c8375_378	1D	163.855	G	A	2	2	0	0	0	0	0	0	0	0	0	0	2	0	0	0	0	0	0	0	0	0	0	0	2	2	2	2	2	2	2	2	0	0	0	0	2	2	0	0	0	2	2	2	2
recBobWhite_c8422_189	5B	71.644	G	T	2	0	0	0	0	0	0	0	0	0	0	0	0	0	0	0	0	0	0	0	0	0	0	0	0	2	0	2	0	2	0	0	0	0	0	0	0	0	0	0	0	0	0	0	0
recBobWhite_c8454_782	7D	29.967	G	A	0	0	0	2	0	0	0	2	2	0	2	0	0	0	0	0	0	0	0	0	0	2	0	0	0	0	0	0	0	0	0	2	2	2	2	0	0	0	0	2	0	0	0	2	0
recBobWhite_c8571_699	6B	64.822	G	A	0	0	0	0	0	0	0	0	0	0	0	0	0	0	0	0	0	0	0	0	2	0	2	0	0	0	2	0	0	0	0	0	0	0	0	0	0	0	0	0	2	0	0	0	0
recBobWhite_c8673_302			T	C	2	0	0	0	0	0	0	0	0	0	0	0	0	0	0	0	0	0	0	0	0	0	0	0	0	0	0	0	0	0	0	0	0	0	0	0	0	0	0	0	0	0	0	0	0
recBobWhite_c8680_918	7A	51.358	A	G	0	2	2	0	0	0	2	0	0	0	0	0	2	0	0	0	0	0	0	2	0	2	0	0	0	2	0	2	2	2	0	0	2	0	2	2	0	0	0	2	0	0	0	0	0
recBobWhite_c872_587	1B	63.911	G	T	0	0	0	0	0	0	0	0	0	0	0	0	0	0	0	0	0	0	0	0	0	0	0	0	0	0	0	0	0	0	0	0	0	0	0	0	0	0	0	0	0	0	0	0	0
recBobWhite_c8734_91	2B	71.999	G	A	0	2	2	2	2	2	2	2	2	0	0	0	0	0	0	2	0	2	2	2	0	0	0	0	0	0	0	0	0	0	0	0	2	0	0	0	0	0	2	0	0	0	0	0	0
recBobWhite_c8890_279	7D	169.482	C	A	0	2	0	0	0	2	0	2	2	0	0	0	0	0	2	2	0	2	2	0	0	2	2	2	2	0	2	0	2	0	0	2	0	0	0	2	0	2	2	0	2	0	0	2	0
recBobWhite_c8899_200	2D	76.394	T	C	0	0	0	0	0	0	0	0	0	0	0	0	0	0	0	0	0	0	0	0	0	0	2	0	0	2	0	0	0	0	0	0	0	0	0	0	0	0	0	0	0	0	0	0	0
recBobWhite_c892_73	2B	97.373	G	A	0	0	0	0	0	0	2	0	0	0	0	0	0	0	0	0	0	0	0	0	0	0	0	0	2	0	2	0	0	2	0	2	0	0	0	0	0	0	0	0	0	0	0	2	2
recBobWhite_c895_2385	7A	42.085	T	C	2	2	0	0	0	0	0	0	0	0	0	0	2	0	0	0	0	0	0	0	0	0	0	0	0	0	0	0	0	0	0	0	0	0	0	0	0	0	2	0	0	0	0	0	0
recBobWhite_c9023_572	7B	72.268	T	C	2	2	0	0	0	0	0	0	2	0	0	0	0	0	0	0	0	0	0	0	0	0	0	2	0	0	0	0	0	0	0	0	0	0	2	0	0	0	0	0	2	0	0	0	0
recBobWhite_c9057_118	5A	65.101	T	C	0	0	0	0	0	0	0	0	0	2	0	2	0	2	0	0	0	0	0	0	0	0	0	2	0	2	0	0	0	0	0	0	2	0	0	0	0	0	0	0	2	0	0	0	0
recBobWhite_c9138_101	4A	96.058	C	T	0	2	0	0	0	2	0	0	0	0	0	0	0	0	2	2	0	2	2	0	0	2	2	0	0	0	2	0	0	0	0	0	0	0	0	0	0	0	2	0	0	0	0	0	0
recBobWhite_c9297_291	2D	82.821	A	G	0	2	0	0	2	2	0	2	2	0	0	0	0	0	0	2	2	2	2	0	2	2	2	0	2	2	2	2	0	2	2	0	0	0	0	2	2	2	2	0	0	2	2	0	2
recBobWhite_c9317_397			A	C	0	0	0	0	0	0	0	0	0	0	0	0	0	0	0	0	0	0	0	0	0	0	0	0	0	0	0	0	0	0	0	0	0	0	0	0	0	0	0	0	0	0	0	0	0
recBobWhite_c9351_274	2B	101.536	A	G	0	2	2	2	2	2	2	2	2	2	2	2	0	2	2	2	0	2	2	2	2	2	2	2	0	0	0	0	2	0	0	0	2	2	2	2	0	0	2	2	2	0	0	0	0
recBobWhite_c9424_243	3B	110.591	C	A	0	0	0	0	0	0	2	0	0	0	0	0	0	0	0	0	0	0	0	0	0	0	0	0	0	0	0	0	0	0	0	0	0	0	0	0	0	0	0	0	0	0	0	0	0
recBobWhite_c9468_453	3A	88.017	C	T	0	0	0	0	0	0	0	2	2	0	0	0	2	2	2	0	2	0	0	2	2	2	2	2	0	0	0	0	2	0	0	2	0	0	0	0	0	0	2	0	0	0	0	2	0
recBobWhite_c9468_478	3A	88.017	C	A	0	0	0	0	0	0	0	2	2	0	0	0	2	2	2	0	2	0	0	2	2	2	2	2	0	0	0	0	2	0	0	2	0	0	0	0	0	0	2	0	0	0	0	2	0
recBobWhite_c9505_515	2A	122.477	A	G	0	2	2	0	2	0	2	0	2	2	2	0	2	2	0	0	0	0	0	2	0	2	0	0	2	0	0	2	0	2	2	0	0	2	2	0	2	2	0	2	2	2	2	0	0
recBobWhite_c9563_377	6B	64.57	G	A	0	0	0	0	0	0	0	0	0	0	0	0	0	0	0	0	0	0	0	0	0	0	0	0	0	0	0	0	0	0	0	0	0	0	0	0	0	0	0	0	2	0	0	0	0
recBobWhite_c9704_273	3A	77.512	C	T	0	0	0	0	0	0	0	2	0	0	2	0	0	0	2	0	2	0	0	2	2	0	0	2	0	0	0	0	0	0	0	0	0	0	0	0	0	0	2	0	0	0	0	0	0
recBobWhite_c9711_71	3B	25.419	C	T	0	0	0	0	2	2	0	0	0	2	0	0	0	2	0	2	0	2	2	0	0	0	0	0	0	2	0	0	2	0	2	0	0	0	2	0	2	0	0	0	0	2	2	0	0
recBobWhite_c9876_331	4B	64.038	T	C	0	0	0	0	0	0	0	0	0	0	0	0	0	0	2	0	0	0	0	0	0	2	2	2	0	2	2	2	0	0	2	2	0	0	0	0	2	2	0	0	0	2	2	2	0
recBobWhite_c9881_1312	1B	102.562	G	A	0	0	0	0	0	0	0	0	0	0	0	2	0	0	0	0	0	0	0	0	2	0	2	2	2	2	0	0	0	0	0	2	0	0	0	0	0	0	0	0	2	0	0	2	2
recBobWhite_c9958_624	7B	69.925	G	A	0	0	0	0	2	2	2	2	2	0	0	0	0	0	0	2	0	2	2	2	0	0	0	2	2	0	2	0	0	0	0	0	2	0	2	0	0	0	0	0	2	0	0	0	0
recBobWhite_rep_c48743_625	2B	99.803	A	C	2	2	2	2	2	2	2	2	2	2	2	2	2	2	2	2	2	2	2	2	2	2	2	2	0	0	0	0	0	0	0	0	2	0	2	2	0	0	2	2	0	0	0	0	2
recBobWhite_rep_c48743_691	2B	99.868	C	T	2	2	2	2	2	2	2	2	2	2	2	2	2	2	2	2	2	2	2	2	2	2	2	2	0	0	0	0	0	0	0	0	2	0	2	2	0	0	2	2	0	0	0	0	2
recBobWhite_rep_c48874_321			T	C	0	0	0	0	0	0	0	0	0	0	0	0	0	0	0	0	0	0	0	0	0	0	0	0	0	0	0	0	0	0	0	0	0	0	0	0	0	0	0	0	0	0	0	0	0
recBobWhite_rep_c48906_121			G	T	2	0	0	0	0	0	0	0	0	0	0	0	0	0	2	0	2	0	0	0	2	0	0	2	0	0	0	0	0	0	0	2	0	0	0	0	0	0	0	0	0	0	0	2	0
recBobWhite_rep_c48956_706			G	A	0	0	0	0	0	2	0	2	0	0	0	0	0	0	0	2	0	2	2	0	0	0	0	0	0	0	0	0	0	0	0	0	0	0	0	0	0	0	0	0	0	0	0	0	0
recBobWhite_rep_c49034_167	4B	55.957	C	A	0	2	2	2	2	2	2	2	2	2	2	2	2	2	0	2	2	2	2	2	2	0	0	0	2	2	2	0	2	0	0	0	2	2	2	2	0	0	2	2	0	0	0	0	2
recBobWhite_rep_c49102_169	3A	90.55	G	A	2	2	0	0	2	2	0	0	0	0	0	0	0	0	0	2	0	2	2	0	0	0	0	0	2	0	0	0	0	0	0	0	0	0	0	0	0	0	0	0	0	0	0	0	0
recBobWhite_rep_c49149_530	1B	60.624	G	A	0	0	0	0	0	0	0	0	0	0	0	0	0	0	0	0	0	0	0	0	0	0	0	0	0	0	0	0	0	0	0	0	0	0	0	0	0	0	0	0	0	0	0	0	0
recBobWhite_rep_c49176_485	5A	15.609	T	C	0	0	0	0	0	0	0	0	0	2	0	0	0	0	0	0	0	0	0	0	0	0	0	0	0	0	0	0	0	0	0	2	0	0	0	0	0	0	2	0	0	0	0	2	2
recBobWhite_rep_c49207_243	1A	74.785	T	C	0	0	0	0	0	0	0	0	0	2	0	0	0	0	0	0	0	0	0	0	0	0	0	0	2	2	0	1	0	0	0	0	0	0	0	0	0	0	0	0	0	0	0	0	2
recBobWhite_rep_c49274_425	3B	82.187	T	C	0	0	0	0	0	0	0	0	0	0	0	0	0	0	2	0	0	0	0	0	2	0	2	0	0	0	0	0	2	0	0	0	0	0	0	0	0	0	2	0	0	0	0	0	0
recBobWhite_rep_c49333_223			C	T	0	0	0	0	2	2	0	0	0	2	0	0	0	0	0	2	0	0	2	0	0	0	0	0	0	0	0	2	0	0	0	0	2	0	0	0	0	0	2	0	0	0	0	0	0
recBobWhite_rep_c49356_237			C	T	2	0	2	2	2	2	2	0	0	0	2	2	2	2	0	2	2	2	2	2	2	0	0	0	0	0	2	0	0	2	0	0	2	0	2	2	0	2	0	0	2	0	0	0	2
recBobWhite_rep_c49367_405	7A	139.045	C	A	2	2	0	0	0	0	0	0	2	0	0	0	2	0	0	0	0	0	0	0	0	0	2	0	2	0	2	0	0	0	0	0	2	0	0	0	0	0	0	0	0	0	0	0	2
recBobWhite_rep_c49390_455	7B	72.34	G	A	2	2	0	0	0	0	0	0	2	0	0	0	0	0	0	0	0	0	0	0	0	0	0	2	0	0	0	0	0	0	0	0	0	0	2	0	0	0	0	0	2	0	0	0	0
recBobWhite_rep_c49468_443	2B	99.731	G	A	0	0	0	0	0	0	0	0	0	0	0	0	0	0	0	0	0	0	0	0	0	0	0	0	2	2	2	2	2	2	2	2	0	2	0	0	2	2	0	0	2	2	2	2	0
recBobWhite_rep_c49533_93	1B	173.624	T	G	0	0	0	0	0	2	0	2	0	0	0	0	0	0	0	2	0	2	2	0	0	0	0	0	0	0	0	0	0	0	0	0	0	0	0	0	0	0	0	0	0	0	0	0	0
recBobWhite_rep_c49610_521	1B	64.099	C	A	0	0	0	0	0	0	0	0	0	0	0	0	0	0	0	0	0	0	0	0	0	0	0	0	0	0	0	0	0	0	0	0	0	0	0	0	0	0	0	0	0	0	0	0	0
recBobWhite_rep_c49700_452	5A	43.267	A	G	0	0	2	2	0	0	0	0	0	0	0	0	0	0	0	0	0	0	0	0	0	2	0	0	0	0	0	0	0	0	0	0	0	0	0	0	0	0	2	2	0	0	0	0	2
recBobWhite_rep_c49755_131	1A	113.77	T	C	2	0	0	0	0	2	0	2	0	0	0	0	0	0	0	2	0	2	2	2	0	0	0	0	0	0	0	0	2	0	0	0	0	0	2	0	0	0	0	0	0	0	0	0	0
recBobWhite_rep_c49783_60	5B	38.495	A	G	0	0	0	2	0	0	2	0	0	2	2	2	0	2	0	0	0	2	2	0	0	0	0	0	0	2	0	0	0	0	0	0	0	0	2	0	0	0	0	0	0	0	0	0	0
recBobWhite_rep_c49916_403	4A	134.331	C	T	0	0	0	0	0	0	0	0	0	2	2	2	0	0	2	0	0	0	0	0	0	0	2	2	2	0	2	0	0	0	2	0	0	0	0	0	2	2	2	0	0	2	2	0	2
recBobWhite_rep_c49931_364	4A	61.912	T	C	0	0	0	0	0	0	0	0	0	0	0	0	0	0	0	0	0	0	0	0	0	0	0	0	0	0	0	0	0	0	0	0	0	0	0	0	0	0	0	0	0	0	0	0	0
recBobWhite_rep_c49979_373	5A	43.267	T	C	0	0	2	2	0	0	0	0	0	0	0	0	0	0	0	0	0	0	0	0	0	2	0	0	0	0	0	0	0	0	0	0	0	0	0	0	0	0	0	2	0	0	0	0	2
recBobWhite_rep_c49997_147	7A	130.273	A	G	0	0	2	2	2	2	0	2	2	2	0	0	2	2	0	2	2	2	2	2	2	0	0	0	0	0	0	0	0	0	0	0	2	2	2	2	0	0	0	2	0	0	0	0	0
recBobWhite_rep_c50013_65	5A	127.626	A	G	0	0	0	0	0	0	0	0	0	0	0	0	0	0	0	0	0	0	0	0	0	0	0	0	0	2	2	2	2	2	2	2	0	0	0	0	2	2	0	0	2	2	2	2	0
recBobWhite_rep_c50057_164	1B	145.804	A	G	2	2	0	0	0	0	0	0	0	0	0	0	0	0	0	0	0	0	0	0	0	0	0	2	0	0	0	0	0	0	0	0	0	0	0	2	0	0	0	0	2	0	0	0	0
recBobWhite_rep_c50112_99	1B	64.099	G	A	0	0	0	0	0	0	0	0	0	0	0	0	0	0	0	0	0	0	0	0	0	0	0	0	0	0	0	0	0	0	0	0	0	0	0	0	0	0	0	0	0	0	0	0	0
recBobWhite_rep_c50115_136	4A	48.981	G	A	0	0	2	2	2	0	2	2	0	0	0	0	0	0	0	0	2	0	0	0	2	0	0	0	0	0	2	0	2	0	0	0	0	0	0	2	0	2	0	0	0	0	0	0	2
recBobWhite_rep_c50145_387	5A	36.874	A	C	0	0	0	0	0	0	0	0	2	0	0	0	0	0	0	0	2	0	0	0	2	0	0	2	0	2	2	2	0	0	2	2	0	0	0	0	2	2	0	0	2	2	2	2	2
recBobWhite_rep_c50285_700	2B	134.46	C	A	0	0	2	2	0	0	2	0	2	2	2	2	0	2	0	0	2	0	0	2	2	2	0	2	0	0	2	0	0	0	0	0	2	0	0	2	0	0	0	2	2	0	0	0	0
recBobWhite_rep_c50362_537	5B	69.191	A	G	2	0	0	0	0	0	0	0	0	0	0	0	0	0	2	0	0	0	0	2	0	0	2	2	0	2	0	2	0	2	0	0	0	0	0	0	0	0	2	0	0	0	0	0	0
recBobWhite_rep_c50458_213	2B	107.639	C	T	0	2	0	2	0	2	2	2	0	2	2	2	2	2	2	2	0	2	2	2	0	0	2	0	0	2	0	0	0	0	0	0	2	0	2	2	0	0	2	2	0	0	0	0	2
recBobWhite_rep_c50492_500	3D	165.183	T	C	0	0	0	0	0	0	2	0	0	0	0	0	0	0	0	0	0	0	0	0	0	0	0	0	0	0	0	0	0	0	0	0	0	0	2	0	0	0	0	0	0	0	0	0	0
recBobWhite_rep_c50671_356			A	C	0	0	0	0	0	2	0	2	0	2	0	0	0	0	0	2	0	2	2	0	0	0	0	0	0	0	2	0	0	0	0	0	0	0	0	0	0	0	0	0	0	0	0	0	2
recBobWhite_rep_c50671_408			G	A	0	0	0	0	0	2	0	2	0	2	0	0	0	0	0	2	0	2	2	0	0	0	0	0	0	0	2	0	0	0	0	0	0	0	0	0	0	0	0	0	0	0	0	0	2
recBobWhite_rep_c50822_462	5B	69.526	C	T	2	0	0	0	0	0	0	0	0	0	0	0	0	0	2	0	0	0	0	2	0	0	2	2	0	2	0	2	0	2	0	0	0	0	0	0	0	0	2	0	0	0	0	0	0
recBobWhite_rep_c50835_441	3B	64.884	T	G	2	0	2	2	0	2	0	0	1	0	0	0	0	0	0	2	0	2	2	0	0	0	0	0	0	0	0	0	0	2	0	0	0	2	0	0	0	0	0	0	2	0	0	0	0
recBobWhite_rep_c50869_1676	4A	58.383	C	T	0	0	0	0	0	2	0	0	2	0	0	2	0	0	0	2	0	2	2	0	0	2	0	0	0	2	0	0	0	0	0	0	0	2	0	0	0	0	0	2	2	0	0	0	0
recBobWhite_rep_c50998_607	2B	99.803	C	T	0	2	2	2	2	2	2	2	2	2	2	2	2	2	2	2	2	2	2	2	2	2	2	2	0	0	0	0	0	0	0	0	2	0	2	2	0	0	2	2	0	0	0	0	2
recBobWhite_rep_c50999_270			G	A	0	0	0	2	0	0	0	0	0	0	2	0	0	0	0	0	0	0	0	0	0	0	0	0	2	0	0	0	0	0	0	0	0	0	0	0	0	0	0	0	0	0	0	0	0
recBobWhite_rep_c51132_85	6A	136.701	C	A	2	0	0	0	0	0	0	0	2	0	0	0	0	0	2	0	0	0	0	0	0	0	0	0	0	0	0	2	2	2	2	2	0	2	0	0	2	0	0	0	2	2	2	2	2
recBobWhite_rep_c51247_189	2D	82.821	T	C	0	2	0	0	2	2	0	2	2	0	0	0	0	0	0	2	2	2	2	0	2	2	2	0	2	2	2	2	0	2	2	0	0	0	0	2	2	2	2	0	0	2	2	0	2
recBobWhite_rep_c51336_730	7A	42.085	G	A	2	2	0	0	0	0	0	0	0	0	0	0	2	0	0	0	0	0	0	0	0	2	0	0	0	0	0	0	0	0	0	0	0	0	0	0	0	0	2	0	0	0	0	0	0
recBobWhite_rep_c51499_280	2B	67.072	G	A	0	0	0	0	0	0	0	0	0	0	0	0	0	0	0	0	0	0	0	0	0	0	0	0	0	0	0	2	2	2	2	0	0	0	0	0	2	2	0	0	0	2	2	0	0
recBobWhite_rep_c51612_864	2D	41.073	T	G	0	0	0	0	0	0	0	0	0	0	0	0	0	0	0	0	0	0	0	0	0	0	0	0	0	0	0	0	0	0	0	0	0	0	0	0	0	0	0	0	0	0	0	0	0
recBobWhite_rep_c51917_234	1B	64.099	C	T	0	0	0	0	0	0	0	0	0	0	0	0	0	0	0	0	0	0	0	0	0	0	0	0	0	0	0	0	0	0	0	0	0	0	0	0	0	0	0	0	0	0	0	0	0
recBobWhite_rep_c52024_65	3B	62.666	A	C	2	0	2	2	0	2	0	0	2	0	0	0	0	0	0	2	0	2	2	0	0	0	0	2	2	0	2	0	2	2	0	2	0	2	0	2	0	0	0	0	2	0	0	2	2
recBobWhite_rep_c52402_347	5A	43.267	C	T	0	0	2	2	0	0	0	0	0	0	0	0	0	0	0	0	0	0	0	0	0	2	0	0	0	0	0	0	0	0	0	0	0	0	0	0	0	0	0	2	0	0	0	0	0
recBobWhite_rep_c52550_1285	6A	84.112	A	C	0	0	0	0	0	0	0	0	0	0	0	0	0	0	0	0	0	0	0	0	0	0	0	0	0	0	0	0	0	0	0	0	0	0	0	0	0	0	0	0	0	0	0	0	0
recBobWhite_rep_c52808_186	6D	24.766	T	C	0	0	2	2	0	0	0	0	2	2	2	2	0	2	0	0	0	0	0	0	0	2	0	0	0	0	2	0	2	0	0	0	0	2	0	0	0	0	2	0	0	0	0	0	0
recBobWhite_rep_c52876_72	7B	87.429	A	G	2	2	0	0	0	0	0	0	0	0	0	0	0	0	0	0	0	0	0	0	0	2	0	0	0	2	0	2	0	2	2	0	0	0	0	0	2	2	0	0	0	2	2	0	2
recBobWhite_rep_c52979_181	6A	15.996	C	T	0	2	2	2	0	0	0	0	0	0	2	2	2	2	2	0	0	0	0	0	0	2	2	2	2	2	0	0	0	0	0	0	2	2	2	0	0	2	2	2	2	0	0	0	0
recBobWhite_rep_c53007_100	3B	81.797	C	T	0	0	0	0	0	0	0	0	0	0	0	0	0	0	0	0	0	0	0	0	0	0	0	0	0	0	0	0	0	0	0	0	0	0	0	2	0	0	0	0	0	0	0	0	0
recBobWhite_rep_c53418_120	2D	82.821	C	A	0	2	0	0	2	2	0	2	2	0	0	0	0	0	0	2	2	2	2	0	2	2	2	0	2	2	2	2	0	2	2	0	0	0	0	2	2	2	2	0	0	2	2	0	2
recBobWhite_rep_c53518_78	7B	67.473	A	G	0	0	0	0	0	0	0	0	0	0	0	0	0	0	0	0	0	0	0	0	0	0	0	0	0	0	0	0	0	0	0	0	0	0	0	0	0	0	0	0	0	0	0	0	0
recBobWhite_rep_c53595_274	1B	60.624	T	C	0	0	0	0	0	0	0	0	0	0	0	0	0	0	0	0	0	0	0	0	0	0	0	0	0	0	0	0	0	0	0	0	0	0	0	0	0	0	0	0	0	0	0	0	0
recBobWhite_rep_c53979_427	3B	65.304	G	A	2	0	0	0	0	2	0	0	0	0	0	0	0	0	0	2	0	2	2	0	0	0	0	0	0	0	0	0	0	2	0	0	0	0	0	0	0	0	0	0	0	0	0	0	0
recBobWhite_rep_c54139_273	1B	108.363	A	G	0	0	0	0	2	2	0	2	0	0	0	2	0	0	0	2	0	2	2	0	2	0	2	2	0	2	2	2	0	0	0	0	0	0	0	0	0	0	0	0	2	0	0	0	2
recBobWhite_rep_c54341_99			G	A	0	0	0	0	0	0	0	0	0	0	0	0	0	0	0	0	0	0	0	0	0	0	0	0	0	0	0	0	0	0	0	0	0	0	2	2	0	0	0	0	0	0	0	0	0
recBobWhite_rep_c54702_89	2B	99.731	T	C	0	0	0	0	0	0	0	0	0	0	0	0	0	0	0	0	0	0	0	0	0	0	0	0	2	2	2	2	2	2	2	2	0	2	0	0	2	2	0	0	2	2	2	2	0
recBobWhite_rep_c55035_124	7B	144.804	C	T	0	0	0	0	0	0	0	0	0	0	0	0	2	0	0	0	0	0	0	0	0	0	0	0	0	0	2	0	0	0	0	0	0	0	2	2	0	2	0	0	0	0	0	2	0
recBobWhite_rep_c55038_245	3A	108.897	T	C	0	0	2	2	0	0	2	0	2	0	0	0	0	2	0	0	0	0	0	2	0	2	0	0	2	2	0	2	0	0	2	2	2	2	0	0	2	2	0	0	2	0	2	2	0
recBobWhite_rep_c55395_200	3B	57.428	G	A	2	0	2	2	0	0	0	0	2	0	0	0	0	0	2	0	0	0	0	0	0	2	2	2	0	2	0	0	0	0	0	2	0	0	0	2	0	0	2	0	2	0	0	2	0
recBobWhite_rep_c55551_53	3A	86.158	C	T	2	2	2	2	0	0	2	0	0	0	0	0	0	0	0	0	0	0	0	0	0	0	0	0	0	0	2	2	0	0	0	0	2	2	2	2	0	0	0	0	2	0	0	0	0
recBobWhite_rep_c56118_100			C	T	2	2	2	2	0	2	0	2	0	2	2	0	2	2	2	2	0	2	2	0	0	2	2	0	0	2	0	2	0	0	0	0	0	0	2	0	0	2	2	0	0	0	0	0	2
recBobWhite_rep_c57575_65	1B	79.774	T	C	0	0	0	0	0	0	0	0	0	0	0	0	0	0	0	0	0	0	0	0	0	2	0	0	0	0	2	2	0	2	2	0	0	0	0	0	2	2	0	0	0	2	2	0	0
recBobWhite_rep_c60132_106			C	A	2	0	2	2	2	0	2	2	2	0	0	2	2	0	2	0	2	0	0	2	2	0	0	0	0	0	0	0	0	0	0	0	2	2	2	0	0	0	2	2	2	0	0	0	0
recBobWhite_rep_c60245_107	5B	122.645	T	C	0	0	0	0	0	0	0	0	2	0	0	0	0	0	2	0	0	0	0	2	0	2	2	0	0	0	0	0	0	0	0	0	0	0	0	2	0	0	2	0	0	0	0	0	0
recBobWhite_rep_c60287_356	5B	43.562	T	G	0	2	2	0	0	2	0	0	0	0	0	0	0	0	2	2	0	0	0	0	0	0	0	0	0	0	2	2	2	0	2	2	0	0	0	0	2	0	2	2	0	2	2	2	2
recBobWhite_rep_c60452_158	4B	63	C	A	0	0	2	2	0	0	0	0	2	2	2	2	0	2	0	0	2	0	0	2	2	0	0	0	0	0	0	0	0	2	0	0	2	2	0	2	0	0	0	2	2	0	0	0	0
recBobWhite_rep_c60776_638	2D	76.569	T	C	0	0	0	2	2	0	2	0	2	0	2	0	0	0	0	0	2	0	0	2	2	0	2	0	0	2	0	2	0	0	0	0	2	2	2	2	0	0	0	0	0	0	0	0	0
recBobWhite_rep_c61555_115	5B	71.122	A	G	2	0	0	0	0	0	0	0	0	0	0	0	0	0	2	0	0	0	0	2	0	0	2	2	0	2	0	2	0	2	0	0	0	0	0	0	0	0	2	0	0	0	0	0	0
recBobWhite_rep_c61813_322	5A	56.475	T	C	2	2	0	0	0	0	0	0	0	0	0	0	0	0	0	0	0	0	0	0	0	0	0	0	0	2	2	0	2	0	0	2	0	0	0	0	0	0	2	0	0	0	0	2	2
recBobWhite_rep_c61884_158	3B	69.527	A	C	0	0	2	2	0	0	0	0	2	0	0	0	0	0	2	0	0	0	0	0	0	0	2	0	2	0	2	0	0	0	0	0	0	2	0	0	0	0	2	0	2	0	0	0	2
recBobWhite_rep_c62475_70	5B	71.373	C	T	2	2	2	0	0	2	0	2	0	2	2	0	0	2	2	2	2	2	2	2	2	0	2	2	2	2	0	2	0	2	0	0	2	0	0	0	0	2	2	2	0	0	0	0	2
recBobWhite_rep_c62955_567	1B	171.314	G	T	0	0	0	0	0	2	0	2	0	0	0	0	0	0	0	2	0	2	2	0	0	0	0	2	0	0	0	0	0	0	0	0	0	0	2	0	0	0	0	0	2	0	0	0	0
recBobWhite_rep_c62964_873	2A	101.974	C	T	2	2	0	0	0	2	0	2	0	0	0	0	2	0	0	2	2	2	2	0	2	0	0	0	0	0	2	0	2	2	0	0	0	0	0	0	0	0	0	0	0	0	0	2	2
recBobWhite_rep_c62985_546	1B	64.891	A	G	0	0	0	0	0	2	0	0	0	0	0	0	0	0	2	0	0	0	2	0	0	0	2	0	0	0	0	0	0	0	0	0	0	0	0	0	0	0	0	0	0	0	0	0	0
recBobWhite_rep_c63085_120	3B	60.721	C	T	0	0	0	0	0	0	0	0	0	0	0	0	0	0	0	0	0	0	0	0	0	0	0	0	2	0	2	0	2	0	0	0	0	0	0	2	0	0	0	0	0	0	0	0	0
recBobWhite_rep_c63130_876			C	A	2	0	0	0	0	0	2	0	0	0	0	0	0	0	0	0	0	0	0	0	0	0	0	0	0	0	0	0	0	0	0	0	0	0	0	0	0	0	0	0	0	0	0	0	0
recBobWhite_rep_c63205_143	1D	164.079	A	G	2	2	0	0	0	0	0	0	0	0	0	0	2	0	0	0	0	0	0	0	0	0	0	0	2	2	2	2	2	2	2	2	0	0	0	0	2	2	0	0	0	2	2	2	2
recBobWhite_rep_c63205_215	1D	163.855	A	G	2	2	0	0	0	0	0	0	0	0	0	0	2	0	0	0	0	0	0	0	0	0	0	0	2	2	2	2	2	2	2	2	0	0	0	0	2	2	0	0	0	2	2	2	2
recBobWhite_rep_c63264_629	1D	163.855	A	G	2	2	0	0	0	0	0	0	0	0	0	0	2	0	0	0	0	0	0	0	0	0	0	0	2	2	2	2	2	2	2	2	0	0	0	0	2	2	0	0	0	2	2	2	2
recBobWhite_rep_c63278_349	1A	78.334	T	C	0	0	0	0	0	0	0	0	0	0	0	0	0	0	0	0	0	0	0	0	0	0	0	2	2	2	0	0	0	0	0	0	0	0	0	0	0	0	0	0	2	0	0	0	2
recBobWhite_rep_c63332_67	5A	125.199	C	T	0	0	0	0	0	0	0	0	0	0	0	0	0	0	2	0	0	0	0	0	0	0	2	2	2	0	2	0	2	0	0	2	0	0	0	0	0	2	2	0	0	0	0	2	2
recBobWhite_rep_c63346_248	7B	144.804	C	T	0	0	0	0	0	0	0	0	0	0	0	0	2	0	0	0	0	0	0	0	0	0	0	0	0	0	2	0	0	0	0	0	0	0	2	2	0	2	0	0	0	0	0	2	0
recBobWhite_rep_c63363_160			A	G	0	0	0	0	0	0	0	0	0	0	0	0	0	0	0	0	0	0	0	0	0	0	0	0	0	0	0	2	2	2	2	0	0	0	0	0	2	2	0	0	0	2	2	0	0
recBobWhite_rep_c63591_143			C	T	0	0	0	0	0	0	0	0	0	0	0	0	0	0	2	0	0	0	0	2	0	0	0	2	0	0	0	2	2	0	2	2	2	0	0	0	2	0	2	0	0	0	2	2	0
recBobWhite_rep_c63804_353	6B	67.24	A	C	0	0	0	0	0	0	0	0	0	0	0	0	0	0	0	0	0	2	0	0	0	0	0	0	0	0	0	0	0	0	0	0	0	0	0	0	0	0	0	0	0	0	0	0	0
recBobWhite_rep_c63819_182	1A	74.785	C	T	0	0	0	0	0	0	0	0	0	0	0	0	0	0	0	0	0	0	0	0	0	2	0	0	0	0	0	0	2	0	0	0	0	0	0	0	0	0	0	0	0	0	0	0	0
recBobWhite_rep_c63940_205	2D	91.747	A	G	2	0	0	0	0	0	0	0	0	2	0	0	2	0	0	0	0	0	0	0	0	0	0	0	0	0	2	0	2	2	0	0	2	0	0	0	0	0	0	0	0	0	0	0	2
recBobWhite_rep_c63943_76	5A	73.452	G	T	2	2	0	0	2	2	0	2	0	0	0	0	0	0	0	2	0	2	2	0	0	0	0	2	2	0	0	0	0	0	0	0	0	0	0	0	0	0	0	0	2	0	0	0	2
recBobWhite_rep_c63956_254	6A	133.738	T	C	0	0	0	0	0	0	0	0	0	0	0	0	0	0	0	0	0	0	0	0	0	0	0	0	0	0	0	0	0	0	0	0	2	0	0	0	0	0	0	0	0	0	0	0	0
recBobWhite_rep_c64054_499	6A	79.075	T	C	2	2	0	0	2	2	0	2	0	2	0	2	0	2	0	2	2	2	2	0	2	0	2	2	2	2	2	0	0	0	0	0	0	0	0	0	0	0	0	0	0	2	0	0	0
recBobWhite_rep_c64102_331			G	A	0	0	0	0	0	0	0	0	0	0	0	0	0	0	2	0	0	0	0	0	0	0	2	2	0	0	0	0	0	0	0	0	0	0	0	0	0	0	2	0	0	0	0	0	2
recBobWhite_rep_c64211_305	3A	98.408	G	A	0	0	2	2	0	0	2	0	2	0	0	0	0	0	0	0	0	0	0	0	0	0	0	0	0	0	0	2	0	0	0	0	0	2	0	2	0	0	0	0	2	2	0	0	0
recBobWhite_rep_c64242_111	2A	104.132	G	T	0	0	2	2	2	0	2	2	2	2	2	2	2	2	0	0	2	0	0	2	2	2	0	0	0	2	0	0	0	0	0	0	2	2	2	2	0	0	0	2	2	0	0	0	0
recBobWhite_rep_c64247_329			C	A	0	2	0	0	0	0	0	0	0	0	0	0	0	0	0	0	0	0	0	0	0	0	0	0	0	0	0	0	0	0	0	0	0	0	0	0	0	0	0	0	0	0	0	0	0
recBobWhite_rep_c64260_207	5B	75.719	T	G	0	0	0	0	0	0	2	0	0	0	0	2	2	0	0	0	0	0	0	0	0	0	0	0	0	0	0	0	0	0	0	0	2	0	0	0	0	0	0	0	0	0	0	0	2
recBobWhite_rep_c64315_180	5A	99.145	A	C	0	0	0	0	0	0	0	0	0	0	2	2	0	2	2	0	0	0	0	0	0	2	2	2	2	2	0	2	2	2	2	2	0	0	0	0	2	2	2	0	2	2	2	2	2
recBobWhite_rep_c64534_141	7A	42.085	T	C	2	2	0	0	0	0	0	0	0	0	0	0	2	0	0	0	0	0	0	0	0	2	0	0	0	0	0	0	0	0	0	0	0	0	0	0	0	0	2	0	0	0	0	0	0
recBobWhite_rep_c64579_593	5A	53.465	G	A	0	0	0	0	2	2	0	2	0	0	0	0	0	0	0	2	0	2	2	0	0	0	0	0	2	2	0	2	2	2	2	2	0	0	0	0	2	2	0	0	0	0	2	2	2
recBobWhite_rep_c64646_431	6B	109.864	G	A	2	2	0	0	0	2	0	0	0	2	0	0	0	2	0	2	0	2	2	0	0	0	0	0	2	0	2	0	2	0	0	2	0	0	0	0	0	0	0	0	0	0	0	2	2
recBobWhite_rep_c64680_305	2A	101.974	C	T	0	2	0	0	2	2	2	0	2	0	0	0	2	0	2	2	0	2	2	0	0	0	2	0	2	2	0	2	0	2	2	0	0	2	2	0	2	2	2	0	2	2	2	0	0
recBobWhite_rep_c64766_352	2A	122.477	G	T	2	0	0	2	0	2	0	0	0	0	0	2	0	0	0	2	0	2	2	0	0	0	0	2	0	2	0	0	0	0	0	0	2	0	0	2	0	0	0	0	0	0	0	0	0
recBobWhite_rep_c64768_264	7B	62.51	T	C	0	0	0	0	0	0	0	0	0	0	0	0	0	0	0	0	0	0	0	0	0	0	0	0	0	0	0	0	0	0	0	0	0	0	0	0	0	0	0	0	0	0	0	0	0
recBobWhite_rep_c64888_511	3A	15.05	C	A	2	0	0	0	0	0	0	0	0	0	0	0	0	0	0	0	0	0	0	2	0	0	0	0	0	0	0	0	0	0	0	0	0	0	0	0	0	0	0	0	0	0	0	0	0
recBobWhite_rep_c64920_402	1B	76.092	G	T	2	2	0	0	2	2	2	2	2	0	0	2	2	0	0	2	2	2	2	2	2	0	2	2	0	0	2	0	0	0	0	0	2	2	2	2	0	0	0	0	2	0	0	0	0
recBobWhite_rep_c64944_264	3B	73.038	C	T	0	2	2	2	2	0	2	2	2	2	0	2	0	2	0	0	2	0	0	2	2	0	0	0	0	2	0	2	0	0	2	0	2	2	2	2	2	2	0	2	2	2	2	0	0
recBobWhite_rep_c65034_450	7D	105.298	T	C	0	0	0	0	0	0	0	0	0	2	2	2	0	2	0	0	0	0	0	0	0	0	0	0	0	0	0	0	0	0	0	0	0	0	0	0	0	0	0	0	0	0	0	0	0
recBobWhite_rep_c65070_369	7A	126.799	T	G	0	0	0	0	0	0	0	0	0	0	0	0	0	0	0	0	0	0	0	0	0	0	0	0	0	0	0	0	2	0	0	0	0	0	0	0	0	0	0	0	0	0	0	0	0
recBobWhite_rep_c65082_84			A	G	0	0	0	0	0	0	0	0	0	0	0	0	0	0	0	0	0	0	0	0	0	0	0	0	0	0	0	2	2	2	2	0	0	0	0	0	2	2	0	0	0	2	2	0	0
recBobWhite_rep_c65190_72	2B	99.905	G	A	0	0	0	0	0	0	0	0	0	0	0	0	0	0	0	0	0	0	0	0	0	0	0	0	0	0	0	0	0	0	0	0	0	0	0	0	0	0	0	0	0	0	0	0	0
recBobWhite_rep_c65812_710	1A	111.432	T	C	2	0	0	0	0	2	0	2	0	0	0	0	0	0	2	2	0	2	2	0	0	2	2	0	2	2	2	2	0	2	2	0	0	0	0	0	2	2	2	0	0	0	2	2	2
recBobWhite_rep_c65835_277	5B	71.373	G	A	0	0	0	2	2	0	2	0	2	0	0	2	2	0	0	0	0	0	0	0	0	2	0	0	0	0	2	0	2	0	2	2	0	2	2	2	2	0	0	0	2	2	2	2	0
recBobWhite_rep_c65857_65	6A	60.269	T	C	0	2	0	0	2	0	0	0	0	0	0	0	0	0	2	0	2	0	0	0	2	0	2	2	0	2	0	2	0	2	2	2	0	0	0	0	2	2	0	0	0	2	2	2	2
recBobWhite_rep_c65994_267	6B	61.779	C	T	0	0	0	0	0	0	0	0	0	0	0	0	0	0	0	0	0	2	0	0	0	0	0	0	0	0	2	0	0	0	0	0	0	0	0	0	0	0	0	0	0	0	0	0	0
recBobWhite_rep_c66057_98	4A	40.27	T	G	0	0	0	0	0	2	0	0	2	0	2	2	0	0	0	2	0	2	2	0	0	0	0	0	0	0	0	0	0	0	0	0	0	2	0	0	0	0	0	2	2	0	0	0	0
recBobWhite_rep_c66215_299	3B	14.105	T	C	2	2	0	0	2	2	0	2	0	0	0	0	2	0	0	2	2	2	2	0	2	0	0	0	2	0	2	0	0	2	0	0	0	0	0	0	2	2	0	0	0	2	0	0	2
recBobWhite_rep_c66630_331	7B	89.825	G	A	2	0	0	0	0	0	0	0	0	0	0	0	2	0	0	0	0	0	0	0	0	0	0	0	0	0	2	0	0	0	0	2	0	0	0	0	0	0	0	0	0	0	0	2	0
recBobWhite_rep_c66957_84	7B	69.925	G	A	0	0	0	0	0	0	0	0	0	0	0	0	0	0	0	0	0	0	0	0	0	0	0	0	2	0	0	0	0	0	0	0	0	0	0	0	0	0	0	0	0	0	0	0	0
recBobWhite_s63351_73	1B	62.58	T	C	0	0	0	0	0	0	0	0	0	0	0	0	0	0	0	0	0	0	0	0	0	0	0	0	0	0	0	0	0	0	0	0	0	0	0	0	0	0	0	0	0	0	0	0	0
recBobWhite_s64194_60	4A	152.986	C	T	0	0	0	0	0	0	0	0	0	0	0	0	0	0	0	0	0	0	0	0	0	0	0	0	0	0	0	2	0	0	2	0	0	0	0	0	2	2	0	0	0	2	2	0	2
recBobWhite_s64871_104	1B	145.759	T	C	2	2	0	0	0	0	0	0	0	0	0	0	0	0	0	0	0	0	0	0	0	0	0	2	0	0	0	0	0	0	0	0	0	0	0	2	0	0	0	0	2	0	0	0	0
recBobWhite_s66943_270			C	T	0	0	0	0	0	0	0	0	0	2	2	2	2	2	0	0	0	0	0	0	0	0	0	0	0	0	0	0	0	0	0	0	0	0	0	0	0	0	0	0	0	0	0	0	0
recBobWhite_s66944_58	5B	46.465	T	C	0	0	2	0	0	0	0	0	0	0	0	0	0	0	2	0	0	0	0	0	0	0	0	0	0	0	0	2	2	2	2	2	0	0	0	0	2	0	2	2	0	2	2	2	2
recBobWhite_s66966_118	4A	127.122	T	C	0	2	2	0	0	0	2	0	0	0	0	0	2	0	0	0	0	0	0	2	0	2	0	0	0	2	0	2	2	2	0	0	2	0	2	2	0	0	0	2	0	0	0	0	0
recBobWhite_s67148_292	6A	99.011	C	T	0	0	0	0	0	0	0	0	0	0	0	0	0	0	0	0	0	0	0	0	0	0	0	0	0	0	0	0	2	0	0	0	0	0	0	0	0	0	0	0	0	0	0	0	0
recBobWhite_s67148_324			G	A	0	0	0	0	0	0	0	0	0	0	0	0	0	0	2	0	0	0	0	0	0	2	2	2	0	0	2	0	0	0	0	0	0	0	0	0	0	0	2	0	0	0	0	0	2
recBobWhite_s67413_216			C	T	2	2	2	2	2	2	2	2	2	0	0	2	2	0	2	2	2	2	2	2	2	0	0	0	2	0	0	0	2	0	0	0	2	2	2	0	0	0	2	2	2	0	0	0	0
recBobWhite_s67516_159	3A	47.198	A	G	2	2	2	2	2	2	0	2	2	2	0	2	2	0	0	2	2	2	2	2	0	0	0	0	0	0	0	0	0	0	0	0	2	2	0	0	0	0	0	2	2	0	0	0	0
recBobWhite_s67603_103	7B	83.069	T	C	2	2	0	0	0	0	0	0	0	0	0	0	0	0	0	0	0	0	0	0	0	0	0	0	0	2	0	2	0	2	2	0	0	0	0	0	2	2	0	0	0	0	2	0	2
recBS00000006_51	5A	147.259	A	C	2	2	0	0	2	2	0	0	0	0	0	0	2	0	0	2	0	2	2	0	0	0	0	0	0	0	2	0	0	0	0	0	0	0	0	0	0	0	0	0	0	0	0	0	0
recBS00000020_51	5D	102.911	G	A	2	2	0	0	2	2	2	2	0	2	2	0	2	2	2	2	2	2	2	2	2	2	2	2	0	0	0	0	0	0	0	0	2	0	0	0	0	0	0	0	2	0	0	0	0
recBS00000066_51	1B	74.372	A	G	0	0	0	0	2	2	2	2	0	2	0	0	0	0	0	2	0	2	2	2	0	0	0	0	0	0	0	0	0	0	0	0	2	0	2	0	0	0	0	0	0	0	0	0	0
recBS00000297_51	2A	115.425	A	G	0	0	2	0	2	2	2	0	2	2	2	0	2	2	0	2	0	2	2	2	0	2	0	0	2	0	0	0	0	0	0	0	2	2	2	0	0	0	0	2	2	0	0	0	0
recBS00000498_51	3B	69.72	G	A	0	0	0	0	0	0	0	0	0	0	0	0	0	0	0	0	0	0	0	0	0	0	0	2	0	0	0	2	0	0	2	0	0	0	0	0	2	2	0	0	0	2	2	0	0
recBS00000523_51			G	A	0	0	0	0	2	2	0	0	0	0	0	0	0	0	2	2	0	2	2	0	0	0	2	0	0	0	2	0	0	2	2	0	0	0	0	0	2	0	0	0	0	2	2	0	0
recBS00000577_51	4A	127.122	T	C	0	2	2	0	0	0	2	0	0	0	0	0	2	0	0	0	0	0	0	2	0	2	0	0	0	2	0	1	2	2	0	0	2	0	2	2	0	0	0	2	0	0	0	0	0
recBS00000592_51	5B	93.436	G	A	0	2	0	0	0	2	0	2	0	0	0	0	0	0	0	2	0	2	2	0	0	0	0	0	0	0	0	0	0	0	0	0	0	0	0	0	0	0	0	0	0	0	0	0	0
recBS00000721_51	1D	67.715	C	T	2	2	2	2	2	2	2	2	0	2	0	0	2	2	0	2	2	2	2	2	2	0	0	0	2	0	0	0	0	0	0	0	2	2	2	2	0	0	0	2	0	0	0	0	0
recBS00001059_51	2A	120.025	A	G	2	0	0	2	0	2	0	0	0	0	0	0	0	0	0	2	0	2	2	0	0	0	0	2	0	2	0	0	0	0	0	0	2	0	0	2	0	0	0	0	0	0	0	0	0
recBS00001085_51			G	T	0	0	0	0	0	0	0	0	0	0	0	0	0	0	0	0	0	0	0	0	0	0	0	0	0	0	0	0	0	0	0	0	0	0	0	0	0	0	0	0	0	0	0	0	0
recBS00001101_51	5B	56.595	T	G	0	0	0	2	0	2	0	0	2	2	0	0	0	2	0	2	2	0	0	0	2	0	0	0	2	0	0	0	0	0	0	0	0	2	0	2	0	0	0	0	2	0	0	0	0
recBS00001140_51	2B	95.824	C	T	0	0	0	0	0	0	0	0	0	0	0	0	0	0	0	0	0	0	0	0	0	2	0	0	0	0	0	0	0	0	0	0	0	0	0	0	0	0	0	0	0	0	0	0	0
recBS00001322_51			A	G	0	0	0	0	0	0	0	0	0	0	0	0	0	0	0	0	0	0	0	0	0	0	0	0	0	0	0	0	0	0	0	0	0	0	0	0	0	0	0	0	0	0	0	0	0
recBS00001335_51	3B	8.461	C	T	2	2	2	2	0	0	2	2	2	2	2	2	2	2	2	0	2	0	0	2	2	2	2	0	0	0	2	0	2	2	0	2	2	2	2	2	0	2	2	2	2	0	0	2	0
recBS00001450_51			C	T	0	0	0	0	0	0	0	0	0	0	0	0	0	0	0	0	0	0	0	0	0	0	0	0	0	2	0	2	0	2	2	0	0	0	0	0	2	2	0	0	0	2	2	0	0
recBS00001525_51			A	G	0	0	0	0	0	0	0	0	0	0	0	0	0	0	0	0	0	0	0	0	0	0	0	0	2	0	0	0	0	1	0	0	0	0	0	0	0	0	0	0	0	0	0	0	0
recBS00002178_51	1D	67.715	C	T	0	2	0	0	0	2	0	2	0	0	0	0	0	0	0	2	0	2	2	0	0	0	0	0	2	0	0	0	0	0	0	0	0	0	0	0	0	0	0	0	0	0	0	0	0
recBS00002208_51	5B	45.397	G	A	2	0	0	0	2	0	0	0	2	2	2	2	2	2	2	0	2	0	0	0	2	2	0	0	0	0	0	2	2	2	2	2	0	2	0	0	2	0	2	0	2	0	2	2	0
recBS00002216_51	1A	74.785	A	G	0	0	0	0	0	0	0	0	0	0	0	0	0	0	0	0	0	0	0	0	0	2	0	0	0	0	0	0	2	0	0	0	0	0	0	0	0	0	0	0	0	0	0	0	0
recBS00002484_51	1B	118.919	G	A	0	0	0	0	0	0	0	0	0	0	0	0	0	0	0	0	0	0	0	0	0	0	0	0	0	0	0	0	0	2	0	0	0	0	0	0	0	0	0	0	0	0	0	0	0
recBS00002660_51	2B	40.969	G	A	0	0	2	0	0	0	0	0	0	0	0	0	0	0	0	0	0	0	0	0	0	0	2	0	0	0	0	0	0	0	0	0	0	0	0	0	0	0	2	2	0	0	0	0	0
recBS00002800_51			G	A	0	2	0	0	0	0	0	0	0	0	0	0	0	0	0	0	0	0	0	0	0	0	2	0	0	0	0	0	0	0	0	0	0	0	0	0	0	0	0	0	0	0	0	0	0
recBS00002974_51	7A	54.43	G	A	0	0	0	0	0	0	0	0	0	0	0	0	0	0	0	0	0	0	0	0	0	0	0	0	0	0	0	0	0	0	0	0	0	0	0	0	0	2	2	0	0	0	0	0	0
recBS00003088_51	5A	114.508	C	T	0	0	2	2	2	0	0	2	2	0	0	0	0	0	0	0	2	2	0	2	2	0	0	0	0	0	0	0	0	2	0	0	0	2	2	2	0	0	0	2	0	0	0	0	0
recBS00003185_51	6A	122.343	A	G	0	2	2	2	2	0	2	0	2	2	2	2	2	2	2	0	2	0	0	2	2	2	2	0	2	0	0	0	0	0	0	0	0	0	2	0	0	0	2	2	0	2	0	0	0
recBS00003214_51	6B	57.985	C	T	0	0	2	0	2	2	2	2	2	2	2	2	2	2	0	2	2	0	2	2	0	0	2	0	0	0	0	0	0	0	0	0	2	0	0	0	0	0	0	2	2	0	0	0	0
recBS00003404_51	2B	88.863	T	C	2	2	2	2	2	2	2	0	0	0	2	2	2	0	2	2	2	2	2	2	2	0	2	2	0	0	0	0	0	0	0	0	2	0	0	0	0	0	2	0	0	0	0	0	0
recBS00003455_51	7A	219.588	G	T	0	0	0	0	2	0	0	0	0	0	0	2	0	2	0	0	0	0	0	0	0	0	0	0	0	0	0	0	0	0	0	0	0	0	2	2	0	0	0	0	0	0	0	0	0
recBS00003485_51			G	A	2	0	0	0	0	0	0	0	2	0	0	0	0	0	2	0	0	0	0	0	0	0	0	0	0	0	0	2	2	2	2	2	0	2	0	0	2	0	0	0	2	0	2	2	2
recBS00003494_51	7B	76.31	T	C	2	2	2	2	0	0	0	0	0	2	2	2	2	2	0	0	2	0	0	0	2	0	0	0	0	0	0	0	2	0	0	0	0	2	2	2	0	0	0	2	0	0	0	0	0
recBS00003522_51	3B	66.782	A	G	0	0	2	2	0	0	0	0	1	0	0	0	0	0	0	0	0	0	0	0	0	0	0	0	0	0	0	2	2	0	2	2	0	2	0	2	2	2	0	0	2	2	2	2	2
recBS00003696_51	5A	26.506	T	C	0	0	0	0	0	0	0	0	0	2	0	0	0	0	0	0	0	0	0	0	0	0	0	0	0	0	2	0	0	0	0	0	0	2	0	2	0	0	0	2	0	0	0	0	0
recBS00003697_51	6D	118.531	G	A	0	0	0	0	2	2	0	0	0	0	0	0	0	0	0	2	0	2	2	0	0	0	0	0	0	2	0	0	0	0	0	0	0	0	0	0	0	0	0	0	0	0	0	0	2
recBS00003726_51	7B	58.631	C	T	0	0	0	0	0	0	0	0	0	0	0	0	0	0	0	0	0	0	0	0	0	0	2	0	0	0	0	0	0	0	0	0	0	0	0	0	0	0	0	0	0	0	0	0	0
recBS00003733_51			G	A	0	0	0	0	0	2	0	0	0	0	0	0	0	0	0	2	0	0	2	0	0	0	0	0	0	2	0	2	0	2	2	0	0	0	0	0	2	2	0	0	2	2	2	0	2
recBS00003760_51	7B	77.128	A	G	2	2	2	2	0	0	0	0	0	2	2	2	2	2	0	0	2	0	0	0	2	0	0	0	0	0	0	0	2	0	0	0	0	2	2	2	0	0	0	2	0	0	0	0	0
recBS00003822_51	3B	59.161	G	T	2	0	2	2	0	2	0	0	2	0	0	0	0	0	0	2	0	2	2	0	0	0	0	0	2	0	0	2	2	2	2	0	0	2	0	0	2	2	0	0	2	2	2	0	2
recBS00003839_51	1B	62.58	T	C	0	0	2	0	0	0	0	0	0	0	0	2	0	0	2	0	0	0	0	0	0	0	2	0	0	0	0	0	0	0	0	0	0	0	0	0	0	0	0	2	0	0	0	0	0
recBS00003852_51	6D	53.078	G	A	0	2	2	2	0	0	2	2	2	0	2	2	2	2	0	0	2	0	0	2	0	0	0	0	0	0	0	0	0	0	0	0	0	0	0	2	0	0	0	2	0	0	0	0	0
recBS00003866_51	4A	61.912	C	A	0	0	0	0	0	0	0	0	0	0	0	0	0	0	2	0	0	0	0	0	0	0	2	2	0	0	0	2	0	2	2	0	0	0	0	0	2	0	2	0	0	2	2	0	2
recBS00003878_51	2A	101.974	C	T	2	2	0	0	0	2	0	0	0	0	0	0	0	0	2	2	0	2	2	0	0	0	2	2	2	0	2	2	2	2	2	2	0	0	0	0	2	2	2	0	0	2	2	2	2
recBS00003881_51	6A	74.238	G	A	2	2	0	0	0	0	0	0	0	0	0	0	0	0	0	0	0	0	0	0	0	0	0	0	0	0	0	2	2	2	2	2	0	0	0	0	2	2	0	0	0	0	2	2	2
recBS00003891_51	6B	39.236	C	T	0	2	2	2	0	0	2	0	2	0	2	2	2	2	0	0	2	0	0	2	0	0	0	0	0	0	0	0	0	0	0	0	0	0	0	2	0	0	0	2	0	0	0	0	0
recBS00003897_51	6B	58.195	T	C	2	2	0	2	0	0	0	0	0	0	0	0	0	0	0	0	0	0	0	0	0	2	0	0	2	0	0	2	2	0	2	2	0	2	2	2	2	2	0	0	0	2	2	2	2
recBS00003934_51	1B	81.954	C	T	0	0	0	0	0	0	0	0	0	0	0	2	0	0	2	0	0	0	0	0	0	2	0	0	0	0	2	0	0	0	0	0	0	0	2	0	0	0	0	0	0	0	0	0	0
recBS00003935_51	3A	136.176	A	G	0	0	2	0	0	0	0	0	0	0	2	0	2	0	0	0	0	0	0	0	0	0	0	2	2	0	2	0	2	2	0	0	0	0	0	0	0	0	2	0	0	0	0	0	2
recBS00003971_51			G	A	2	2	0	0	2	2	0	0	0	2	0	0	0	0	0	2	0	2	2	0	0	0	0	0	0	0	0	0	0	0	0	0	0	0	0	0	0	0	0	0	0	0	0	0	0
recBS00004221_51			A	G	0	0	0	0	0	0	0	0	0	0	0	0	0	0	0	0	0	0	0	0	0	0	2	0	0	0	0	0	0	0	0	0	0	0	0	0	0	0	0	0	0	0	0	0	0
recBS00004257_51	7A	155.494	A	C	0	0	2	2	0	0	2	0	0	2	0	2	2	2	0	0	2	0	0	2	2	0	0	2	0	0	0	0	0	0	0	0	0	2	2	2	0	0	0	0	2	2	0	0	2
recBS00004316_51	1B	60.624	C	T	0	0	0	0	0	0	0	0	0	0	0	0	0	0	0	0	0	0	0	0	0	0	0	0	0	0	0	0	0	0	0	0	0	0	0	0	0	0	0	0	0	0	0	0	0
recBS00004374_51	6A	136.851	G	A	2	2	2	2	2	2	2	2	0	2	2	2	2	2	0	2	2	2	2	2	2	2	2	2	2	0	2	0	0	0	0	0	0	0	2	2	0	2	2	2	0	0	0	0	0
recBS00004405_51	2B	134.46	C	A	0	0	0	0	0	0	0	0	0	0	0	0	0	0	0	0	0	0	0	0	0	0	0	0	2	0	0	0	2	0	0	2	0	0	0	0	0	0	2	0	0	0	0	2	0
recBS00004406_51	5B	38.495	G	A	2	0	0	0	2	0	0	2	2	0	0	0	2	0	0	0	2	0	0	0	2	2	0	0	0	0	0	0	0	0	0	0	0	2	0	2	0	0	0	0	2	0	0	0	0
recBS00004453_51	1D	3.502	T	C	0	0	0	0	0	0	0	0	0	0	1	0	0	0	0	0	0	0	0	0	0	0	0	0	0	0	0	0	0	0	0	0	0	0	0	0	0	0	0	0	0	0	0	0	0
recBS00004466_51	6A	128.136	T	C	0	2	0	0	0	2	0	2	0	0	0	0	0	0	0	2	0	2	2	0	0	0	0	0	0	0	0	0	0	0	0	0	2	0	0	2	0	0	0	0	0	0	0	0	0
recBS00004637_51	1B	62.58	A	G	0	0	0	0	0	0	0	0	0	0	0	0	0	0	0	0	0	0	0	0	0	0	0	0	0	0	0	0	0	0	0	0	0	0	0	0	0	0	0	0	0	0	0	0	0
recBS00004724_51	2A	66.064	G	A	0	0	0	0	0	0	0	0	0	0	0	0	2	0	0	0	0	0	0	0	0	0	0	0	0	2	0	2	2	2	2	0	0	0	0	0	2	2	0	0	2	2	2	0	0
recBS00004789_51			T	C	0	0	0	0	0	0	0	0	0	0	0	0	0	0	0	0	0	0	0	0	0	0	0	0	0	0	0	0	0	0	0	0	0	0	0	0	0	0	0	0	0	0	0	0	0
recBS00004971_51			C	T	2	2	0	0	0	0	0	0	0	0	0	0	2	0	0	0	0	0	0	0	0	2	0	0	0	0	0	0	0	0	0	0	0	0	0	0	0	0	2	0	0	0	0	0	0
recBS00004981_51	1B	62.58	A	G	0	0	0	0	0	0	0	0	0	0	0	0	0	0	0	0	0	0	0	0	0	0	0	0	0	0	0	0	0	0	0	0	0	0	0	0	0	0	0	0	0	0	0	0	0
recBS00005004_51	1B	43.858	T	G	0	0	0	0	0	0	0	0	0	0	0	0	0	0	0	0	0	0	0	0	0	0	0	0	0	0	0	0	0	0	0	0	0	0	0	0	0	0	0	0	0	0	0	0	0
recBS00005092_51	5B	68.364	A	G	2	0	0	0	0	0	0	0	0	0	0	0	0	0	2	0	0	0	0	2	0	0	2	2	0	2	0	2	0	2	0	0	0	0	0	0	0	0	2	0	0	0	0	0	0
recBS00005265_51	3B	72.238	A	G	2	0	0	0	0	2	0	0	0	0	2	0	0	0	2	2	0	2	2	0	2	2	2	2	2	0	2	0	2	2	0	2	0	0	0	2	0	0	2	0	0	0	0	2	2
recBS00005860_51	5B	116.107	T	C	0	2	2	0	0	2	0	2	0	0	0	0	0	0	0	2	0	2	2	0	0	0	0	0	0	0	2	0	0	0	0	0	0	0	0	0	0	0	2	2	0	0	0	0	2
recBS00006820_51	1B	41.213	G	A	0	0	2	2	2	2	2	2	2	0	0	2	2	0	0	0	2	0	2	2	2	2	0	0	0	0	0	0	0	0	0	0	2	2	2	2	0	0	0	0	2	0	0	0	0
recBS00006822_51	3A	117.728	G	T	0	0	0	0	0	0	0	0	0	0	2	0	0	0	2	0	0	0	0	0	0	0	0	0	0	0	2	0	0	0	0	0	0	0	0	0	0	0	2	0	0	0	0	0	2
recBS00007429_51	7A	89.21	A	G	0	0	0	0	0	0	2	0	0	0	0	0	0	0	0	0	0	0	0	0	0	0	0	2	0	0	2	0	0	0	0	0	0	0	0	0	0	0	0	0	0	0	0	0	0
recBS00007437_51	5B	45.39	G	A	0	2	2	0	0	2	0	0	0	0	0	0	0	0	2	2	0	0	0	0	0	0	2	2	0	0	2	2	2	2	2	2	0	0	0	0	2	2	2	2	0	2	2	2	2
recBS00007502_51	3A	77.566	G	A	0	0	0	0	0	0	0	2	0	0	0	0	0	0	0	0	2	0	0	0	2	0	2	0	2	0	0	0	0	2	0	2	0	0	0	0	0	0	0	0	0	0	0	2	0
recBS00008727_51	6B	66.397	T	G	0	0	0	0	0	0	0	0	0	2	0	0	0	0	0	0	0	0	0	0	0	0	2	0	0	0	2	0	0	0	0	0	0	0	0	0	0	0	0	0	2	0	0	0	2
recBS00008767_51	5B	100.643	C	T	2	0	0	2	2	0	2	0	2	2	2	2	0	2	0	0	2	0	0	2	2	0	0	0	2	0	0	2	2	0	2	2	0	2	0	0	2	2	0	0	2	2	2	2	0
recBS00009060_51	2B	129.47	A	C	0	0	2	0	2	0	0	0	0	0	0	0	0	0	0	0	0	0	0	0	0	2	0	0	2	0	0	0	2	0	0	2	0	0	0	2	0	0	0	0	0	0	0	2	0
recBS00009104_51	1A	102.319	T	C	0	0	0	0	0	0	0	0	0	0	2	2	0	0	2	0	0	0	0	2	0	0	2	0	2	2	0	2	2	2	0	0	0	0	2	0	0	0	0	0	0	0	0	0	2
recBS00009247_51	2B	109.476	T	C	2	0	0	0	0	0	0	0	0	0	0	0	0	0	0	0	0	0	0	0	0	0	2	0	0	2	0	0	0	0	0	0	0	0	0	0	0	0	2	0	0	0	0	0	0
recBS00009270_51	1B	65.357	T	G	0	0	0	0	0	0	0	0	0	0	0	0	0	0	0	0	0	0	0	0	0	0	0	0	0	0	0	0	0	0	0	0	0	0	0	0	0	0	0	0	0	0	0	0	0
recBS00009287_51	5D	198.189	G	T	2	0	2	2	0	0	0	2	0	0	0	2	0	0	0	0	2	0	0	0	2	0	0	0	0	0	0	0	2	0	0	0	2	0	2	2	0	0	0	0	0	0	0	0	0
recBS00009295_51			T	C	0	0	0	0	2	0	0	0	0	0	0	0	0	0	0	0	2	0	0	0	2	0	0	0	0	2	2	0	0	0	0	0	0	0	0	0	0	0	0	0	0	0	0	0	0
recBS00009335_51			G	A	0	0	0	0	0	0	0	0	0	0	0	0	0	0	0	0	0	0	0	0	0	0	0	0	0	0	0	0	0	0	0	0	0	0	0	0	0	0	0	0	0	0	0	0	0
recBS00009342_51	4B	75.646	T	C	0	2	0	0	0	2	0	2	0	0	0	0	2	0	0	2	0	2	2	0	0	0	0	0	2	0	0	0	0	0	0	0	0	0	0	0	0	0	0	0	0	0	0	0	0
recBS00009426_51	4B	36.778	C	T	2	0	0	0	0	0	2	0	0	0	0	0	0	0	0	0	0	0	0	2	0	0	0	2	2	0	0	0	0	0	0	0	2	0	0	0	0	0	2	0	0	0	0	0	0
recBS00009439_51	4B	60.391	C	T	0	0	0	0	2	0	0	0	0	0	0	0	0	0	0	0	0	0	0	0	0	0	0	0	0	0	0	0	0	0	0	0	0	0	0	0	0	0	0	0	0	0	0	0	0
recBS00009457_51	7D	135.555	C	A	2	2	0	2	0	0	2	0	0	0	0	0	2	0	0	0	0	0	0	0	0	0	0	0	0	0	0	2	0	2	2	0	0	0	0	0	2	2	0	2	0	2	2	2	0
recBS00009458_51	2D	95.947	C	T	2	0	0	0	0	0	2	0	0	2	0	0	0	0	0	0	0	0	0	0	0	0	0	0	2	0	2	2	2	2	0	0	0	0	0	2	0	0	0	0	0	0	0	0	2
recBS00009480_51	4B	36.778	A	G	1	0	0	0	0	0	2	0	0	0	0	0	0	0	0	0	0	0	0	2	0	0	0	2	2	0	0	0	0	0	0	0	2	0	0	0	0	0	2	0	0	0	0	0	0
recBS00009531_51	5A	56.475	A	G	2	2	0	0	0	0	0	0	0	2	0	0	0	2	0	0	0	0	0	0	0	2	0	0	2	2	0	2	0	2	2	0	2	0	0	0	2	2	0	0	0	0	2	0	0
recBS00009540_51	2B	87.12	G	T	0	0	0	0	0	0	0	2	2	0	0	0	0	0	0	0	0	0	0	0	0	2	0	0	2	0	2	0	0	0	0	0	0	0	0	0	0	0	0	0	0	0	0	0	2
recBS00009543_51			A	G	0	0	0	0	0	0	0	0	0	0	2	0	0	0	2	0	0	0	0	0	0	0	2	2	0	0	0	2	0	2	2	0	0	0	0	0	2	0	0	0	0	2	2	0	0
recBS00009549_51	3B	80.129	A	G	0	0	0	0	0	0	0	0	0	0	0	0	0	0	2	0	0	0	0	0	2	0	2	0	2	0	0	0	2	2	0	2	0	0	0	2	0	0	2	0	0	0	0	2	0
recBS00009573_51			C	T	0	0	0	0	0	0	0	0	0	0	0	0	0	0	0	0	0	0	0	0	0	0	0	0	2	0	0	0	0	0	0	0	0	0	0	0	0	0	0	0	0	0	0	0	0
recBS00009584_51	6A	43.097	C	T	2	0	0	0	0	0	2	0	0	0	2	2	2	2	0	0	2	0	0	0	2	2	0	0	2	2	0	2	0	0	2	0	0	0	0	2	2	2	0	0	0	2	2	0	0
recBS00009600_51	6A	140.866	C	T	0	0	0	0	0	0	0	0	0	0	0	0	0	0	2	0	0	0	0	0	0	0	0	0	0	0	0	0	0	0	0	0	0	0	0	0	0	2	0	0	0	0	0	0	2
recBS00009607_51	5B	62.486	A	G	2	0	0	0	0	0	0	0	0	0	0	2	0	0	2	0	0	0	0	2	0	0	2	2	2	2	0	2	2	2	0	2	0	0	0	0	0	2	2	0	0	0	0	2	0
recBS00009680_51	4A	164.13	G	T	2	0	2	2	0	0	2	0	2	0	2	2	0	0	0	0	0	0	0	2	0	0	0	2	0	0	0	0	0	0	0	0	2	2	2	2	0	0	0	2	2	0	0	0	0
recBS00009701_51	3B	77.229	T	C	2	0	0	0	0	0	0	0	0	0	0	0	0	0	0	0	0	0	0	0	0	0	2	0	0	0	2	0	2	0	0	0	0	0	0	0	0	0	2	0	0	0	0	0	0
recBS00009789_51	5B	49.079	G	A	2	0	0	0	2	0	0	0	2	0	2	2	2	0	0	0	2	0	0	0	2	2	0	0	2	0	0	0	0	2	0	0	0	2	0	0	0	0	0	0	2	0	0	0	0
recBS00009793_51			A	G	0	0	0	0	0	2	0	0	0	0	0	0	0	0	0	2	0	0	2	0	0	0	0	0	0	2	0	2	0	2	2	0	0	0	0	0	2	2	0	0	2	2	2	0	2
recBS00009807_51	2B	71.999	C	T	0	2	2	2	2	2	2	2	2	0	0	0	0	0	2	2	0	2	2	2	0	0	2	0	2	0	0	0	2	0	0	0	2	0	2	2	0	0	2	0	0	0	0	0	0
recBS00009825_51	6B	0.375	C	T	0	0	2	2	0	0	2	2	2	0	2	2	2	2	0	0	2	0	0	2	2	2	0	0	2	0	0	0	0	0	0	0	0	2	2	2	0	0	0	2	2	0	0	0	0
recBS00009962_51	2B	85.22	C	T	2	0	0	0	0	0	0	0	0	0	0	0	2	0	2	0	0	0	0	0	0	0	0	0	0	0	0	0	0	0	0	0	0	0	0	0	0	0	0	0	0	0	0	0	0
recBS00009970_51			T	C	0	0	0	0	0	0	0	0	0	0	2	0	0	0	0	0	0	0	0	0	0	0	0	0	0	0	2	0	0	0	0	0	0	0	0	0	0	0	0	0	0	0	0	0	0
recBS00010004_51	1A	70.102	C	T	2	2	2	2	2	0	0	2	2	0	2	0	2	2	0	0	2	0	0	2	2	0	0	0	2	0	0	0	2	0	0	0	2	2	2	2	0	0	0	2	0	0	0	0	0
recBS00010055_51	2B	81.75	G	A	0	0	0	0	0	0	0	0	0	0	0	0	0	0	2	0	0	0	0	0	0	0	2	0	0	0	0	0	0	0	0	0	0	2	2	2	0	0	0	2	0	0	0	0	0
recBS00010093_51	6B	63.284	G	A	0	0	0	0	0	0	0	0	0	2	0	0	0	0	0	0	0	0	0	0	2	0	0	0	0	0	2	0	0	0	0	0	0	0	0	0	0	0	0	0	2	0	0	0	0
recBS00010098_51	2B	129.09	G	A	0	0	0	0	0	0	0	0	0	0	0	0	0	0	0	0	0	0	0	0	0	0	0	2	0	2	0	0	0	0	0	0	0	0	0	0	0	0	0	0	2	0	0	0	0
recBS00010115_51	4B	36.778	C	T	0	0	0	0	0	0	2	0	0	0	0	0	0	0	0	0	0	0	0	2	0	0	0	2	2	0	0	0	0	0	0	0	2	0	0	0	0	0	2	0	0	0	0	0	0
recBS00010129_51			T	G	0	0	0	0	2	2	0	2	0	0	0	0	0	0	2	2	0	2	2	0	0	0	0	0	0	0	0	0	0	0	0	0	0	0	0	0	0	0	0	0	0	0	0	0	0
recBS00010131_51	2D	41.2	A	G	0	0	0	0	0	0	0	0	0	0	0	0	0	0	0	0	0	0	0	0	0	0	0	0	0	0	0	0	0	0	0	0	0	0	0	0	0	0	0	0	0	0	0	0	0
recBS00010144_51	5D	190.801	A	G	2	2	0	2	0	2	2	0	0	2	0	0	2	0	0	2	0	2	2	0	0	2	0	0	2	0	0	0	2	0	0	2	0	0	0	0	0	0	0	0	2	0	0	2	0
recBS00010179_51	5A	81.958	G	A	2	2	0	0	2	2	0	2	0	0	0	0	2	0	0	2	2	2	2	0	2	2	2	0	0	0	0	1	0	0	0	0	2	0	0	0	0	0	0	0	0	0	0	0	2
recBS00010213_51	5B	60.307	A	G	0	0	0	0	0	0	2	0	0	0	0	0	2	0	0	0	0	0	0	2	0	0	0	0	0	0	0	0	0	0	0	0	2	0	0	0	0	0	0	0	0	0	0	0	0
recBS00010221_51	6A	82.383	T	C	0	0	0	0	0	0	0	0	0	0	0	0	0	0	0	0	0	0	0	0	0	2	0	0	0	0	0	0	0	0	0	0	0	0	0	0	0	0	0	0	0	0	0	0	2
recBS00010264_51	2B	134.46	C	T	0	0	0	0	0	0	0	0	0	0	0	0	0	0	0	0	0	0	0	0	0	0	0	0	2	0	0	0	2	0	0	2	0	0	0	0	0	0	2	0	0	0	0	2	0
recBS00010282_51	7A	103.642	A	C	0	0	0	0	0	0	0	0	0	0	2	2	0	2	0	0	2	0	0	0	2	0	0	0	0	0	0	0	0	0	0	0	2	0	0	0	0	0	0	0	2	0	0	0	2
recBS00010366_51	5B	69.191	T	C	2	0	0	0	0	0	0	0	0	0	0	0	0	0	0	0	0	0	0	0	0	0	0	0	2	2	0	2	0	2	0	0	0	0	0	0	0	0	0	0	0	0	0	0	0
recBS00010392_51	1B	115.881	C	T	0	0	2	0	0	0	0	0	0	0	0	0	0	0	0	0	0	0	0	0	0	0	0	0	0	0	0	0	0	0	0	0	0	0	2	0	0	0	0	0	0	0	0	0	2
recBS00010441_51	6A	74.238	T	C	2	2	0	0	2	2	0	2	0	0	0	0	0	0	0	2	2	2	2	0	2	0	0	0	0	0	0	2	2	2	2	2	0	0	0	0	2	2	0	0	0	0	2	2	2
recBS00010477_51	2A	151.292	G	A	2	0	0	0	0	0	0	0	0	0	0	0	0	0	0	0	0	0	0	0	0	0	0	2	2	2	0	0	2	2	0	0	0	0	0	0	0	0	0	0	0	0	0	0	0
recBS00010514_51	2D	40.046	T	C	0	0	0	0	0	0	0	0	0	0	0	0	0	0	0	0	0	0	0	0	0	0	0	0	0	0	0	0	0	0	0	0	0	0	0	0	0	0	0	0	0	0	0	0	0
recBS00010531_51	3A	86.158	A	G	0	0	0	0	0	0	0	0	0	0	0	0	0	0	0	0	0	0	0	0	0	0	0	0	0	0	0	0	0	0	0	0	0	0	0	0	0	0	0	0	0	0	0	0	0
recBS00010573_51	5B	116.107	C	A	2	0	0	2	2	0	2	0	0	2	2	2	2	2	2	0	2	0	0	0	2	2	2	2	2	2	0	0	0	0	2	0	2	0	2	2	2	2	0	0	0	2	2	0	0
recBS00010625_51			A	G	0	0	0	0	0	0	0	0	0	0	0	0	0	0	0	0	0	0	0	0	0	2	0	0	0	0	0	0	0	0	0	0	0	0	0	0	0	0	0	0	0	0	0	0	0
recBS00010645_51			T	C	0	2	2	0	0	0	2	0	0	0	0	0	2	0	0	0	0	0	0	2	0	2	0	0	0	2	0	2	2	2	0	0	2	0	2	2	0	0	0	2	0	0	0	0	0
recBS00010685_51	2D	98.595	A	C	2	0	0	0	0	0	2	0	0	2	0	0	0	0	0	0	0	0	0	0	0	0	0	0	2	0	0	0	0	2	0	0	0	0	0	2	0	0	0	0	0	0	0	0	0
recBS00010807_51	1D	164.079	A	G	2	2	0	0	0	0	0	0	0	0	0	0	2	0	0	0	0	0	0	0	0	0	0	0	2	2	2	2	2	2	2	2	0	0	0	0	2	2	0	0	0	2	2	2	2
recBS00010811_51	6A	74.238	A	G	2	2	0	0	2	2	0	2	0	0	0	0	0	0	0	2	2	2	2	0	2	0	0	0	0	0	0	2	2	2	2	2	0	0	0	0	2	2	0	0	0	0	2	2	2
recBS00010830_51			A	G	0	0	0	0	0	0	0	0	0	0	0	0	0	0	2	0	0	0	0	0	0	0	2	0	2	0	2	0	2	2	0	2	0	0	0	0	0	0	0	0	0	0	0	2	2
recBS00010851_51	1D	163.855	G	A	2	2	0	0	0	0	0	0	0	0	0	0	2	0	0	0	0	0	0	0	0	0	0	0	2	2	2	2	2	2	2	2	0	0	0	0	2	2	0	0	0	2	2	2	2
recBS00010881_51	3B	62.666	C	T	0	0	0	0	0	0	0	0	0	0	0	0	0	0	0	0	0	0	0	0	0	0	0	2	2	0	2	0	2	0	0	2	0	0	0	2	0	0	0	0	0	0	0	2	2
recBS00010933_51			T	G	2	0	0	0	0	0	2	0	0	0	0	0	0	0	2	0	0	0	0	0	0	0	2	2	0	0	0	2	0	2	0	0	0	0	0	2	0	0	0	0	0	0	0	0	0
recBS00010993_51	6B	78.765	C	T	0	0	2	2	0	0	0	2	2	0	0	0	0	0	2	0	2	0	0	0	2	0	0	2	0	0	0	0	0	0	2	0	2	0	2	2	2	2	0	0	0	2	2	0	0
recBS00011039_51	2B	95.824	G	A	2	2	0	0	0	0	0	0	0	2	0	0	2	0	0	0	0	0	0	0	0	2	0	0	2	0	2	0	0	0	0	0	0	0	0	0	0	0	0	0	0	0	0	0	2
recBS00011060_51	4A	40.022	C	T	2	2	0	0	0	0	2	0	0	0	0	0	0	0	0	0	0	0	0	2	0	2	0	0	2	2	2	0	0	2	0	0	2	0	2	2	0	0	2	0	0	0	0	0	0
recBS00011061_51	6D	116.849	G	A	0	0	0	0	2	2	0	0	0	0	0	0	0	0	0	2	0	2	2	0	0	0	0	0	0	2	0	0	0	0	0	0	0	0	0	0	0	0	0	0	0	0	0	0	2
recBS00011064_51	3B	62.569	G	A	2	0	2	2	0	2	0	0	0	0	0	0	0	0	2	2	0	2	2	0	0	2	2	2	0	0	0	0	0	2	0	2	0	2	0	0	0	0	2	0	2	0	0	2	2
recBS00011095_51			G	T	0	0	0	2	0	0	0	0	0	0	0	2	0	0	0	0	0	0	0	2	0	0	0	0	0	0	0	0	0	0	0	0	2	0	0	0	0	0	0	0	0	0	0	0	0
recBS00011109_51	2D	54.211	G	A	2	2	2	2	2	2	2	2	0	2	0	2	0	2	0	2	0	2	2	2	0	2	0	0	2	0	0	2	0	0	0	0	2	2	2	2	0	0	2	2	0	0	0	0	0
recBS00011164_51	2B	95.824	C	T	2	2	0	0	0	0	0	0	0	2	0	0	2	0	0	0	0	0	0	0	0	2	0	0	2	0	2	0	0	0	0	0	0	0	0	0	0	0	0	0	0	0	0	0	2
recBS00011165_51	6A	13.453	T	G	0	0	0	0	2	0	0	0	0	0	0	0	0	0	0	0	0	0	0	2	0	0	0	0	0	0	0	0	0	0	0	0	0	0	0	0	0	0	0	0	0	0	0	0	0
recBS00011186_51	7B	58.172	C	T	0	0	0	0	2	0	2	2	2	0	2	2	0	0	0	0	2	0	0	2	2	0	0	0	0	0	0	0	2	0	0	0	0	2	0	0	0	0	0	2	2	0	0	0	0
recBS00011235_51	5A	76.809	A	C	0	0	0	0	0	0	0	0	0	0	0	0	0	0	0	0	0	0	0	0	0	0	0	2	0	0	0	0	0	0	0	0	0	0	0	0	0	0	0	0	2	0	0	0	0
recBS00011276_51	2B	134.46	A	G	0	0	0	0	0	0	0	0	0	0	0	0	0	0	0	0	0	0	0	0	0	0	0	0	2	0	0	0	2	0	0	2	0	0	0	0	0	0	2	0	0	0	0	2	0
recBS00011390_51	1B	68.037	G	A	0	0	2	2	0	0	0	0	0	0	0	2	0	0	0	0	0	0	0	0	0	0	0	0	0	0	0	0	2	0	0	2	0	0	0	0	0	0	0	2	0	0	0	2	2
recBS00011392_51	2A	151.298	G	T	2	0	0	0	0	0	0	0	0	0	0	0	0	0	0	0	0	0	0	0	0	0	0	2	2	2	0	0	2	2	0	0	0	0	0	0	0	0	0	0	0	0	0	0	0
recBS00011404_51			T	C	2	2	2	2	2	2	2	2	2	2	2	2	2	2	2	2	2	2	2	2	2	2	2	0	0	0	0	0	0	0	0	0	2	2	2	2	0	0	2	2	2	0	0	0	0
recBS00011438_51	3B	19.315	A	G	0	0	0	0	0	2	0	0	0	0	0	0	0	0	2	0	0	0	0	0	0	0	2	2	0	0	2	2	0	2	0	0	0	0	0	0	0	0	0	0	0	0	0	0	2
recBS00011453_51	5B	104.554	C	T	2	2	0	2	2	2	2	2	2	2	2	2	0	2	0	2	2	2	2	2	2	0	0	0	2	0	0	2	2	0	2	2	0	0	2	0	2	2	0	0	0	2	2	2	0
recBS00011508_51	1D	167.108	A	G	2	2	0	0	0	0	0	0	0	0	0	0	2	0	0	0	0	0	0	0	0	0	0	0	2	2	2	2	2	2	2	2	0	0	0	0	2	2	0	0	0	2	2	2	2
recBS00011514_51	5B	106.309	A	G	0	0	0	0	0	0	0	0	0	0	0	0	2	0	0	0	0	0	0	0	0	0	0	2	0	0	0	0	0	0	0	0	0	0	0	0	0	0	0	0	0	0	0	0	0
recBS00011516_51			C	T	0	0	0	0	0	2	0	0	0	0	0	0	0	0	0	2	0	0	2	0	0	0	0	0	0	2	0	2	0	2	2	0	0	0	0	0	2	2	0	0	2	2	2	0	2
recBS00011521_51	1A	139.744	T	C	0	0	2	0	2	0	2	0	2	0	2	2	0	0	0	0	0	0	0	2	2	2	2	2	2	0	2	0	0	0	0	2	2	0	0	0	0	0	2	2	0	2	0	2	2
recBS00011523_51	6D	101.627	C	T	0	0	0	0	0	0	0	0	0	0	0	0	0	0	0	0	0	0	0	0	0	0	0	0	0	0	0	0	0	0	0	0	0	0	0	0	0	0	0	0	0	0	0	0	0
recBS00011539_51	2A	151.032	T	C	2	0	0	0	0	0	0	0	0	0	0	0	0	0	0	0	0	0	0	0	0	0	0	0	2	2	0	0	2	0	0	2	0	0	0	0	0	0	0	0	0	0	0	2	0
recBS00011545_51	2B	109.476	G	A	2	0	0	0	0	0	0	0	0	0	0	0	0	0	0	0	0	0	0	0	0	0	2	0	0	2	0	0	0	0	0	0	0	0	0	0	0	0	2	0	0	0	0	0	0
recBS00011570_51	3B	61.894	T	G	2	0	2	2	0	2	0	0	1	0	0	0	0	0	0	2	0	2	2	0	0	0	0	0	0	0	2	0	0	2	0	0	0	2	0	2	0	0	0	0	2	0	0	0	2
recBS00011591_51	6A	41.468	G	A	0	0	0	0	0	0	2	0	0	0	2	2	2	2	0	0	2	0	0	0	2	2	0	0	0	2	0	2	0	0	2	0	0	0	0	0	2	2	0	0	0	2	2	0	0
recBS00011596_51	1B	107.304	T	C	0	2	0	0	0	0	0	0	0	0	0	0	0	0	2	0	0	0	0	0	0	0	2	2	0	0	2	2	0	2	2	0	0	0	0	0	2	2	0	0	0	2	2	0	0
recBS00011607_51	6A	71.237	G	A	2	2	0	0	0	2	0	2	0	0	0	0	0	0	0	2	0	2	2	0	0	0	0	0	0	0	0	2	2	2	2	2	0	0	0	0	2	2	0	0	0	0	2	2	2
recBS00011612_51	3A	88.017	A	G	0	0	2	2	0	0	2	0	0	0	0	0	0	0	0	0	0	0	0	0	0	0	0	0	2	2	0	2	0	2	2	0	2	2	2	0	2	2	0	0	2	2	2	0	0
recBS00011622_51	7A	212.971	T	G	0	0	0	0	2	2	0	0	2	0	0	2	0	2	0	0	2	0	0	0	2	0	0	0	0	0	0	0	0	0	0	0	2	0	2	0	0	0	0	0	0	0	0	0	0
recBS00011624_51	6B	61.779	C	T	0	0	0	0	0	0	0	0	0	2	0	0	0	0	0	0	0	2	0	0	2	0	2	0	0	0	2	0	0	0	0	0	0	0	0	0	0	0	0	0	2	0	0	0	0
recBS00011633_51	5B	151.283	G	A	0	2	0	2	2	2	2	2	2	2	2	2	2	2	0	2	2	2	2	2	2	2	0	0	2	2	2	2	2	0	0	2	2	2	0	2	0	0	0	2	0	0	0	2	0
recBS00011695_51	1B	41.057	T	C	2	2	0	0	0	2	0	0	0	0	0	0	0	0	0	2	0	2	2	0	0	0	0	0	2	0	0	2	0	0	0	0	0	0	0	0	0	2	0	0	0	0	0	0	0
recBS00011740_51	2D	40.046	G	A	0	0	0	0	0	0	0	0	0	0	0	0	0	0	0	0	0	0	0	0	0	0	0	0	0	0	0	0	0	0	0	0	0	0	0	0	0	0	0	0	0	0	0	0	0
recBS00011746_51	6B	7.795	C	T	0	0	2	2	0	0	2	2	2	0	2	2	2	2	0	0	2	0	0	2	2	2	0	0	2	0	0	0	0	0	0	0	0	2	2	2	0	0	0	2	2	0	0	0	0
recBS00011795_51	6B	119.726	G	T	0	0	0	0	0	0	0	0	0	0	0	0	0	0	2	0	0	0	0	0	0	0	2	0	0	2	0	2	0	0	0	0	0	0	0	0	0	0	0	0	0	0	0	0	0
recBS00011821_51	6B	0.375	G	A	0	0	2	2	0	0	2	2	2	0	2	2	2	2	0	0	2	0	0	2	2	2	0	0	2	0	0	0	0	0	0	0	0	2	2	2	0	0	0	2	2	0	0	0	0
recBS00011859_51	4B	60.391	T	C	0	0	0	0	2	0	0	0	0	0	0	0	0	0	0	0	0	0	0	0	0	0	0	0	0	0	0	0	0	0	0	0	0	0	0	0	0	0	0	0	0	0	0	0	0
recBS00011892_51	1B	160.244	G	A	0	0	0	0	0	0	0	0	0	0	0	0	0	0	0	0	0	0	0	0	0	0	0	0	2	0	2	2	2	0	0	2	0	0	0	0	0	0	2	0	0	0	0	2	2
recBS00011899_51			T	C	0	0	0	0	2	2	0	2	0	0	0	0	0	0	2	2	0	2	2	0	0	0	0	0	0	0	0	0	0	0	0	0	0	0	0	0	0	0	0	0	0	0	0	0	0
recBS00011913_51	1D	164.726	A	G	2	0	0	2	0	0	0	0	0	2	0	0	0	0	0	0	0	0	0	0	0	0	0	0	0	0	0	0	0	0	0	0	0	0	2	0	0	0	0	0	0	0	0	0	0
recBS00011931_51	5B	71.373	G	A	2	0	0	0	0	0	0	0	0	0	0	0	0	0	2	0	0	0	0	2	0	0	2	2	0	2	0	2	0	2	0	0	0	0	0	0	0	0	2	0	0	0	0	0	0
recBS00011935_51	5D	204.583	T	C	0	0	0	0	0	0	0	0	0	0	0	0	0	0	0	0	0	0	0	0	0	0	0	0	0	0	0	0	2	0	0	0	0	0	0	0	0	0	0	0	0	0	0	0	0
recBS00012006_51	4B	81.716	A	G	0	2	0	0	0	2	0	2	0	0	0	0	0	0	2	2	0	2	2	0	0	2	2	2	0	2	2	0	2	2	0	0	0	0	0	0	0	0	0	0	0	0	0	2	2
recBS00012012_51	1B	132.59	G	A	0	0	0	0	0	2	0	2	0	0	0	0	0	0	2	2	0	2	2	0	0	2	0	0	0	0	0	0	0	0	0	0	0	0	0	0	0	2	2	0	0	0	0	0	2
recBS00012014_51	2D	97.422	A	C	2	0	0	0	0	0	2	0	0	2	0	0	0	0	0	0	0	0	0	0	0	0	0	0	2	0	2	2	2	2	0	0	0	0	0	2	0	0	0	0	0	0	0	0	2
recBS00012023_51	6A	43.525	A	G	0	0	0	0	0	0	2	0	0	0	2	2	2	2	0	0	2	0	0	0	2	2	0	0	0	2	0	2	0	0	2	0	0	0	0	0	2	2	0	0	0	2	2	0	0
recBS00012025_51			G	A	0	0	0	0	0	0	0	0	0	0	0	0	0	0	0	0	0	0	0	0	0	0	0	0	0	0	2	0	0	0	0	0	0	0	0	0	0	0	0	0	0	0	0	0	0
recBS00012036_51	2B	108.453	A	G	0	2	0	2	2	2	2	2	0	2	2	2	2	2	2	2	0	2	2	2	0	0	2	0	0	2	0	0	0	0	0	0	2	0	0	0	0	0	2	2	0	0	0	0	2
recBS00012051_51	1B	68.752	T	C	0	0	2	2	0	0	0	0	0	0	0	2	0	0	0	0	0	0	0	0	0	2	0	0	2	0	0	0	0	0	0	0	0	0	0	0	0	2	2	2	0	0	0	0	0
recBS00012052_51	1A	43.468	T	C	2	2	0	0	0	2	2	2	0	0	2	2	2	2	2	2	0	2	2	0	0	0	2	0	2	0	0	0	0	0	0	0	0	0	0	0	0	0	0	0	0	0	0	0	0
recBS00012068_51	1B	56.648	C	T	0	0	0	0	0	0	0	0	0	0	0	0	0	0	0	0	0	0	0	0	0	0	0	0	0	0	0	0	0	0	0	0	0	0	0	0	0	0	0	0	0	0	0	0	0
recBS00012069_51	5D	204.583	T	C	0	2	0	0	0	2	0	0	0	0	0	0	0	0	0	2	0	2	0	2	0	2	0	0	0	0	2	2	2	0	2	2	0	0	0	0	2	0	0	0	2	2	2	2	0
recBS00012080_51	3B	69.527	T	G	0	0	2	2	0	0	0	0	2	0	0	0	0	0	2	0	0	0	0	0	0	0	2	0	2	0	2	0	2	0	0	0	0	2	0	0	0	0	2	0	2	0	0	0	2
recBS00012264_51	7B	133.591	C	T	0	0	0	0	0	0	0	0	0	0	0	0	2	0	2	0	0	0	0	0	0	2	2	0	2	2	2	0	0	0	0	0	0	0	0	0	0	2	2	0	0	0	0	0	0
recBS00012313_51			A	C	0	0	2	0	2	2	0	2	2	2	2	2	0	2	0	2	2	2	2	0	2	0	2	0	0	0	0	0	0	0	0	0	0	0	0	0	0	0	0	2	0	0	0	0	0
recBS00012320_51	2A	110.131	A	C	2	2	0	0	0	2	0	2	0	0	0	2	0	0	0	2	2	2	2	0	2	0	0	0	0	0	2	2	2	0	2	2	0	0	0	0	2	2	0	0	0	2	2	2	2
recBS00012936_51	1D	67.715	T	C	0	2	0	0	0	2	0	2	0	0	0	0	0	0	0	2	0	2	2	0	0	0	0	0	2	0	0	0	0	0	0	0	0	0	0	0	0	0	0	0	0	0	0	0	0
recBS00013584_51	3A	77.512	C	T	0	0	2	2	2	2	2	0	2	2	0	2	2	2	0	2	0	2	2	0	0	2	0	0	0	0	0	2	2	0	0	0	2	2	2	2	0	0	0	2	2	0	0	0	0
recBS00013851_51	6A	78.502	G	A	0	0	0	0	0	0	0	0	0	0	0	0	0	0	0	0	0	0	0	0	0	2	0	0	0	0	0	2	2	2	2	2	0	0	2	0	2	2	0	0	0	0	2	2	2
recBS00014695_51			G	A	2	2	0	0	0	0	0	0	0	0	0	0	0	0	0	0	0	0	0	0	0	0	0	0	2	2	0	0	0	0	0	0	2	0	0	0	0	0	0	0	0	0	0	0	0
recBS00014923_51	2B	88.863	A	C	2	2	2	2	2	2	2	2	2	0	2	2	2	0	2	2	2	2	2	2	2	0	2	2	0	0	0	0	2	0	0	0	2	2	0	0	0	0	2	2	2	0	0	0	0
recBS00015169_51	1B	62.58	T	G	0	0	0	0	0	0	0	0	0	0	1	0	0	0	0	0	0	0	0	0	0	0	0	0	0	0	0	0	0	0	0	0	0	0	0	0	0	0	0	0	0	0	0	0	0
recBS00015205_51	5B	71.122	C	A	2	0	0	0	0	0	0	0	0	0	0	0	0	0	0	0	0	0	0	0	0	0	0	0	2	2	0	2	0	2	0	0	0	0	0	0	0	0	0	0	0	0	0	0	0
recBS00015253_51			T	G	0	0	0	0	2	0	0	0	0	0	0	0	0	0	0	0	2	0	0	0	2	0	0	0	0	2	2	0	0	0	0	0	0	0	0	0	0	0	0	0	0	0	0	0	0
recBS00015354_51	7A	135.807	G	A	2	0	0	0	0	0	2	0	0	0	0	0	2	0	0	0	0	0	0	0	0	0	0	0	0	0	0	2	0	0	2	0	0	0	0	0	2	0	0	0	0	2	2	0	0
recBS00015473_51	5B	43.562	A	C	0	2	2	0	0	2	0	0	0	0	0	0	0	0	2	2	0	0	0	0	0	0	0	0	0	0	2	2	2	0	2	2	0	0	0	0	2	0	2	2	0	2	2	2	2
recBS00015519_51	1B	132.59	T	C	0	0	0	0	0	2	0	2	0	0	0	0	0	0	2	2	0	2	2	0	0	2	0	0	0	0	0	0	0	0	0	0	0	0	0	0	0	2	2	0	0	0	0	0	2
recBS00015653_51	5A	53.465	A	C	0	0	0	0	2	2	0	2	0	0	0	0	0	0	0	2	0	2	2	0	0	0	2	0	2	2	0	2	2	2	2	2	0	0	0	0	2	2	0	0	0	0	2	2	2
recBS00015680_51	2D	103.328	C	T	2	0	0	0	0	0	2	0	0	2	0	0	0	0	0	0	0	0	0	0	0	0	0	0	2	0	0	0	2	0	0	0	0	0	0	0	0	0	0	0	0	0	0	0	0
recBS00017233_51	5B	119.542	A	G	0	0	0	2	2	0	2	0	2	2	2	2	2	2	0	0	2	0	0	2	2	0	0	0	2	2	0	0	0	0	2	0	2	0	2	2	2	2	0	0	0	2	2	0	0
recBS00017988_51	3A	109.946	G	A	0	0	0	0	0	0	0	0	0	0	0	0	0	0	0	0	0	0	0	0	0	0	2	0	0	0	0	0	0	0	0	0	0	0	0	0	0	0	0	0	0	0	0	0	0
recBS00018028_51			G	A	0	2	2	2	2	2	0	2	0	2	2	2	0	2	0	2	0	2	2	2	0	0	0	0	2	0	0	0	0	0	0	0	0	2	2	2	0	0	0	0	0	0	0	0	0
recBS00018532_51			C	T	0	0	0	0	0	0	0	0	0	0	0	0	0	0	0	0	0	0	0	0	0	0	2	0	0	0	0	0	0	0	0	0	0	0	0	0	0	0	0	0	0	0	0	0	0
recBS00019225_51	1B	60.624	G	A	0	0	0	0	0	0	0	0	0	0	0	0	0	0	0	0	0	0	0	0	0	0	0	0	0	0	0	0	0	0	0	0	0	0	0	0	0	0	0	0	0	0	0	0	0
recBS00019238_51			T	C	2	2	0	0	0	0	0	0	0	0	0	0	2	0	0	0	0	0	0	0	0	2	0	0	0	0	0	2	0	2	0	0	0	0	0	0	0	0	2	0	0	0	0	0	0
recBS00019919_51	3B	14.105	G	T	2	2	0	0	0	2	0	0	0	0	0	0	2	0	2	0	0	0	0	0	0	0	2	2	2	0	2	2	0	2	2	2	0	0	0	0	2	0	0	0	0	2	2	2	2
recBS00020236_51	7A	226.072	A	G	0	0	0	0	0	0	0	0	2	0	0	0	0	0	0	0	2	0	0	0	2	0	0	0	2	0	0	0	0	0	0	0	0	0	2	2	0	0	0	2	0	0	0	0	0
recBS00020575_51	4B	72.318	A	C	2	2	2	2	2	2	2	2	2	2	0	2	2	2	0	2	2	2	2	2	2	0	2	2	0	0	0	0	0	0	0	0	0	2	2	2	0	0	2	2	2	2	0	0	0
recBS00020605_51			G	T	2	0	0	0	0	0	0	0	0	0	0	0	2	0	0	0	0	0	0	0	0	0	0	0	0	0	0	0	0	0	0	0	0	0	0	0	0	2	0	0	0	0	0	0	0
recBS00020982_51	5B	93.436	T	C	0	2	0	0	0	2	0	2	0	0	0	0	0	0	0	2	0	2	2	0	0	0	0	0	0	0	0	0	0	0	0	0	0	0	0	0	0	2	0	0	0	0	0	0	0
recBS00021261_51	7A	149.343	T	C	0	0	0	0	0	0	0	0	0	0	0	0	0	0	0	0	0	0	0	0	0	0	0	0	0	0	0	0	0	2	0	0	0	0	0	0	0	0	0	0	0	0	0	0	0
recBS00021657_51	7A	152.18	T	C	0	0	0	0	0	0	0	0	2	0	0	0	0	0	0	0	0	0	0	0	0	0	0	0	2	0	0	0	0	0	0	0	2	0	0	0	0	0	0	0	0	0	0	0	0
recBS00021658_51	6B	87.33	G	A	2	2	2	2	2	2	2	2	2	0	2	2	0	2	0	2	2	2	2	2	2	2	2	0	0	0	2	2	0	0	0	0	2	2	2	2	0	0	0	2	0	0	0	0	0
recBS00021660_51	5A	43.267	G	A	0	0	0	0	0	0	0	0	0	2	0	0	0	0	0	0	0	0	0	0	0	2	0	0	0	0	0	0	0	0	0	0	0	0	0	0	0	0	2	0	0	0	0	0	0
recBS00021668_51	7A	135.807	A	G	1	2	2	2	2	2	0	2	2	2	0	0	0	2	0	2	2	2	2	2	2	0	0	2	0	0	2	0	0	0	0	2	2	2	2	2	0	0	0	2	2	0	0	2	2
recBS00021678_51	5A	76.809	G	A	0	0	0	0	0	0	0	0	0	0	0	0	0	0	0	0	0	0	0	0	0	0	0	2	0	0	0	0	0	0	0	0	0	0	0	0	0	0	0	0	2	0	0	0	0
recBS00021682_51	2B	114.368	C	A	0	0	0	2	2	0	2	0	2	2	2	2	0	2	0	0	0	0	0	0	0	0	0	2	2	0	2	0	2	0	0	2	2	0	0	0	0	0	2	0	0	0	0	2	0
recBS00021686_51	6B	64.084	T	C	0	0	0	0	0	0	0	0	0	2	0	0	0	0	0	0	0	2	0	0	2	0	2	0	0	0	2	0	0	0	0	0	0	0	0	0	0	0	0	0	2	0	0	0	0
recBS00021687_51	3D	4.005	A	G	2	2	0	0	2	2	0	2	0	0	0	0	2	0	0	2	2	2	2	0	2	0	0	0	2	0	2	0	0	2	0	0	0	0	0	0	2	2	0	0	0	2	0	0	2
recBS00021689_51	6A	79.075	C	T	0	0	0	0	0	0	0	0	0	0	0	0	0	0	0	0	0	0	0	0	0	0	0	0	0	0	0	0	0	0	0	0	0	0	0	0	0	0	0	0	0	0	0	0	0
recBS00021692_51	7A	97.407	A	C	0	0	2	2	2	2	2	2	2	0	0	0	2	0	0	2	0	2	2	2	0	2	0	2	0	0	2	0	0	0	0	0	0	2	2	2	0	0	0	2	2	0	0	0	0
recBS00021702_51	1D	92.906	A	G	0	0	0	0	0	0	0	0	0	0	0	0	0	0	0	0	0	0	0	0	0	2	0	0	0	0	2	2	2	2	0	2	0	0	0	0	0	0	0	0	0	0	0	2	2
recBS00021713_51	2B	114.568	T	C	2	0	0	2	2	0	2	0	2	2	2	2	0	2	0	0	0	0	0	0	0	0	0	2	0	0	0	0	0	0	0	0	2	0	0	0	0	0	2	0	0	0	0	0	0
recBS00021715_51			T	G	0	0	0	0	0	0	0	0	0	0	0	0	0	0	0	0	0	0	0	0	0	0	0	0	0	0	0	2	0	2	2	0	0	0	0	0	2	0	0	0	0	2	2	0	2
recBS00021719_51			A	G	2	0	0	0	0	0	0	0	0	2	0	0	0	0	0	0	0	0	0	0	0	0	0	0	0	0	0	0	0	0	0	0	0	0	0	0	0	0	2	0	0	0	0	0	0
recBS00021728_51	1A	83.704	T	C	2	0	0	0	0	0	0	0	0	0	0	0	0	0	0	0	0	0	0	0	0	2	0	0	2	2	2	2	2	2	0	0	0	0	0	0	0	0	2	0	0	0	0	0	2
recBS00021730_51	1A	70.102	A	G	2	2	2	2	2	0	0	2	2	0	2	0	2	2	0	0	2	0	0	2	2	0	0	0	2	0	0	0	2	0	0	0	2	2	2	2	0	0	0	2	0	0	0	0	0
recBS00021735_51	5B	117.848	G	A	2	0	0	2	2	0	2	0	2	2	2	2	2	2	2	0	2	0	0	2	2	2	2	0	2	2	0	0	0	0	2	0	2	0	2	2	2	2	0	0	0	2	2	0	0
recBS00021736_51	5B	115.688	C	T	0	0	0	0	0	0	0	0	0	0	0	0	2	0	2	0	0	0	0	0	0	0	2	2	0	0	0	0	0	0	0	0	0	0	0	0	0	2	0	0	0	0	0	0	0
recBS00021741_51			C	T	0	0	0	0	0	0	0	0	0	2	0	0	0	0	0	0	0	0	0	0	0	0	0	0	0	0	0	0	0	0	0	0	0	0	0	0	0	0	0	0	0	0	0	0	0
recBS00021747_51	6A	71.237	C	A	0	0	2	2	0	0	2	0	2	0	2	2	2	0	2	0	0	0	0	2	0	0	0	0	0	0	0	0	0	0	0	0	2	2	2	0	0	0	2	2	2	0	0	0	0
recBS00021748_51	1B	64.099	G	A	0	0	0	0	0	0	0	0	0	0	0	0	0	0	0	0	0	0	0	0	0	0	0	0	0	0	0	0	0	0	0	0	0	0	0	0	0	0	0	0	0	0	0	0	0
recBS00021752_51	4A	35.332	A	C	0	0	0	0	0	0	0	0	0	0	0	0	0	0	0	0	0	0	0	0	0	0	0	0	2	2	0	0	0	2	0	0	0	0	0	0	0	0	0	0	0	0	0	0	0
recBS00021769_51			G	A	0	2	0	0	0	0	0	0	0	0	0	0	0	0	0	0	0	0	0	0	0	0	0	0	0	0	0	0	0	0	0	0	0	0	0	0	0	0	0	0	0	0	0	0	0
recBS00021780_51	1A	155.8	C	T	0	2	2	0	0	2	0	2	0	2	0	0	0	0	0	2	0	2	2	0	0	0	0	0	0	0	0	2	0	2	2	2	0	0	0	0	2	2	0	2	0	0	2	0	0
recBS00021791_51	7A	135.807	A	G	0	2	0	0	0	0	0	0	0	0	0	0	0	0	0	0	0	0	0	0	0	0	0	0	0	0	0	0	2	0	0	0	0	0	0	0	0	0	0	0	0	0	0	0	0
recBS00021864_51	1A	81.54	A	G	2	0	2	2	2	0	2	2	2	0	0	0	2	2	0	0	2	0	0	2	2	0	0	0	0	0	0	0	0	0	0	0	2	2	2	2	0	0	0	2	0	0	0	0	0
recBS00021865_51	2D	44.965	T	C	0	0	0	0	0	0	0	0	0	0	0	0	0	0	0	0	0	0	0	0	0	0	0	0	0	0	0	0	0	0	0	0	0	0	0	0	0	0	0	2	0	0	0	0	0
recBS00021871_51			G	T	2	2	0	0	2	2	0	0	0	0	0	0	0	0	0	2	0	2	2	0	0	0	0	0	2	0	0	0	0	0	0	0	0	0	0	0	0	0	0	0	0	0	0	0	0
recBS00021873_51	5A	38.737	C	T	0	0	0	0	0	0	0	0	2	0	0	0	0	0	0	0	2	0	0	0	2	0	0	2	0	0	0	0	0	0	0	0	0	0	0	0	0	0	0	0	2	2	0	0	0
recBS00021876_51	1B	115.881	A	G	0	0	2	0	0	0	0	0	0	0	0	0	0	0	0	0	0	0	0	0	0	0	0	0	0	0	0	0	0	0	0	0	0	0	2	0	0	0	0	0	0	0	0	0	2
recBS00021881_51	6D	98.108	A	G	2	0	0	0	2	2	0	0	2	2	0	2	0	2	0	2	0	2	0	0	0	0	0	0	0	2	0	0	0	2	0	0	0	0	2	0	0	0	0	0	2	0	0	0	0
recBS00021899_51	1B	43.858	T	C	0	0	0	0	0	0	0	0	0	0	0	0	0	0	0	0	0	0	0	0	0	0	0	0	0	0	0	0	0	0	0	0	0	0	0	0	0	0	0	0	0	0	0	0	0
recBS00021901_51	5D	69.965	G	A	2	0	0	0	2	0	0	0	0	0	0	0	2	0	0	0	2	0	0	0	2	0	0	0	2	0	2	0	0	0	0	0	0	0	0	2	0	0	0	2	0	0	0	0	2
recBS00021909_51	3A	105.667	A	G	0	0	2	2	0	0	0	0	2	2	2	2	2	2	0	0	0	0	0	2	0	2	0	0	0	2	0	2	0	2	2	0	0	2	0	0	2	2	0	2	2	0	2	0	0
recBS00021912_51			G	A	0	0	0	0	0	0	0	0	0	0	0	0	0	0	0	0	0	0	0	0	0	2	0	0	2	2	2	0	2	0	0	2	0	0	0	0	0	0	2	0	0	0	0	2	0
recBS00021923_51	2D	40.046	A	G	0	0	0	0	0	0	0	0	0	0	0	0	0	0	0	0	0	0	0	0	0	0	0	0	0	0	0	0	0	0	0	0	0	0	0	0	0	0	0	0	0	0	0	0	0
recBS00021930_51	3D	66.565	A	G	0	2	2	0	2	2	2	2	2	2	2	2	2	2	0	2	0	2	2	2	0	0	0	0	0	0	0	0	0	0	0	0	2	2	2	2	0	0	0	2	2	0	0	0	0
recBS00021938_51	1B	106.551	T	C	0	0	0	0	0	0	0	0	0	0	0	2	0	0	0	0	0	0	0	0	2	0	2	2	0	2	2	2	0	0	0	0	0	0	0	0	0	0	0	0	2	0	0	0	2
recBS00021939_51	5A	49.389	T	C	0	2	2	2	0	0	2	0	0	0	2	2	2	2	2	0	0	0	0	2	0	0	2	2	0	0	0	0	0	0	0	0	2	2	2	0	0	0	0	2	2	2	0	0	0
recBS00021940_51	2D	44.298	A	G	0	0	0	0	0	0	0	0	0	0	0	0	0	0	0	0	0	0	0	0	0	0	0	0	0	0	0	0	0	0	0	0	0	0	0	0	0	0	0	2	0	0	0	0	0
recBS00021946_51	1B	67.141	A	G	2	2	2	2	2	2	2	2	2	0	0	2	2	0	0	2	2	2	2	2	2	0	0	0	0	0	0	0	2	0	0	2	2	2	0	0	0	0	0	2	2	0	0	2	2
recBS00021947_51	1B	67.141	C	T	2	2	2	2	2	2	2	2	2	0	0	2	2	0	0	2	2	2	2	2	2	0	0	0	0	0	0	0	2	0	0	2	2	2	0	0	0	0	0	2	2	0	0	2	2
recBS00021949_51	5B	61.836	C	T	0	0	0	2	2	0	0	0	2	0	2	0	0	2	2	0	2	0	0	0	2	0	2	2	2	0	2	0	2	0	2	0	0	2	0	0	2	2	2	0	2	0	2	0	0
recBS00021955_51	5A	81.958	A	G	0	0	2	2	0	0	0	0	2	2	2	2	0	2	2	0	0	0	0	2	0	0	0	0	0	0	0	0	0	0	0	0	0	2	2	2	0	2	2	2	0	0	0	0	0
recBS00021957_51	4A	121.195	G	A	0	2	2	0	2	2	2	2	0	0	0	0	2	2	0	2	2	2	2	2	2	0	0	0	0	2	0	1	0	0	0	0	2	0	2	2	0	0	0	2	0	0	0	0	0
recBS00021959_51	2B	90.971	C	T	0	0	0	0	0	0	0	0	0	2	0	0	0	2	0	0	0	0	0	0	0	0	0	2	0	2	0	2	0	2	2	2	0	0	0	0	2	2	0	0	0	2	2	2	0
recBS00021971_51	5B	95.432	A	C	0	0	0	2	2	0	2	0	2	2	2	2	2	2	0	0	2	0	0	2	2	0	0	2	0	0	0	0	0	0	0	0	2	0	2	0	0	0	0	0	0	0	0	0	0
recBS00021972_51	7B	77.128	A	G	2	2	2	2	0	0	0	0	0	2	2	2	2	2	0	0	2	0	0	0	2	0	0	0	0	0	0	0	2	0	0	0	0	2	2	2	0	0	0	2	0	0	0	0	0
recBS00021991_51	5D	207.329	A	G	0	0	0	0	0	0	0	0	0	0	0	0	0	0	0	0	0	0	0	0	0	0	0	0	0	0	0	0	2	0	0	0	0	0	0	0	0	0	0	0	0	0	0	0	0
recBS00021993_51			C	T	0	2	0	0	0	2	0	2	0	0	0	0	0	0	0	2	0	2	0	0	0	0	0	2	0	2	0	0	0	0	0	0	0	0	0	0	0	0	0	0	2	0	0	0	0
recBS00021998_51			G	A	0	0	0	0	0	0	0	0	0	0	0	0	0	0	0	0	0	0	0	0	0	0	0	0	0	0	0	0	0	0	0	0	0	0	0	0	0	0	0	0	0	0	0	0	0
recBS00021999_51	6A	71.727	T	C	2	2	0	0	0	2	0	2	0	0	0	0	0	0	0	2	0	2	2	0	0	0	0	0	0	0	0	2	2	2	2	2	0	0	0	0	2	2	0	0	0	0	2	2	2
recBS00022008_51	6B	93.502	G	A	0	0	0	0	0	0	0	0	0	2	0	0	0	0	0	0	0	0	0	0	0	0	0	0	0	0	2	2	0	0	0	0	0	0	0	0	0	0	0	0	0	0	0	0	0
recBS00022015_51	4A	37.815	G	A	2	0	0	0	0	0	0	0	0	0	0	2	0	0	0	0	0	0	0	2	0	0	0	0	0	0	0	0	0	0	0	0	2	0	2	2	0	0	0	2	0	0	0	0	0
recBS00022016_51	3A	85.386	T	G	0	0	0	0	2	2	0	2	2	2	0	0	2	2	2	2	2	2	2	2	2	2	0	2	0	0	0	0	0	0	0	0	0	0	0	0	0	0	2	0	0	0	0	0	0
recBS00022025_51	3B	80.992	A	G	0	0	0	0	0	0	0	0	0	0	0	0	0	0	2	0	0	0	0	0	2	0	2	0	2	0	0	0	2	0	0	0	0	0	0	2	0	0	2	0	0	0	0	0	0
recBS00022029_51	3A	86.158	G	A	0	0	0	0	0	0	0	0	0	0	0	0	0	0	0	0	0	0	0	0	0	0	2	0	0	0	0	0	0	0	0	0	0	0	0	0	0	0	0	0	0	0	0	0	0
recBS00022036_51			C	T	0	0	0	0	0	0	2	0	0	0	0	0	2	2	0	0	0	0	0	0	0	2	0	0	0	0	0	0	0	0	0	2	0	0	0	0	0	0	0	0	0	0	0	2	0
recBS00022040_51	5B	68.364	C	T	2	0	0	0	0	0	0	0	0	0	0	0	0	0	2	0	0	0	0	2	0	0	2	2	0	2	0	2	0	2	0	0	0	0	0	0	0	0	2	0	0	0	0	0	0
recBS00022053_51	7B	95.706	T	G	0	0	0	0	2	0	0	0	0	0	0	0	0	0	2	0	2	0	0	0	2	0	2	2	0	2	0	0	2	0	0	2	0	0	0	0	0	0	2	0	0	2	0	2	0
recBS00022063_51			A	G	0	0	0	2	2	0	0	0	2	0	0	2	0	0	0	0	2	0	0	0	2	0	0	0	2	0	0	0	2	0	0	2	2	2	0	0	0	0	0	0	2	0	0	2	0
recBS00022064_51	2B	130.291	G	A	0	0	0	0	0	2	0	2	0	0	0	0	0	0	2	2	0	2	2	2	0	0	2	0	2	0	0	2	0	2	2	0	0	2	0	2	2	2	0	0	0	2	2	0	2
recBS00022086_51	5B	49.008	G	A	0	2	0	2	0	2	2	0	0	0	0	0	0	0	0	2	0	2	2	2	0	0	0	0	2	2	0	0	0	0	0	0	2	0	2	0	0	0	0	0	0	0	0	0	2
recBS00022090_51	4B	61.838	G	A	2	0	0	0	0	0	0	0	0	0	0	0	0	0	0	0	0	0	0	0	0	0	0	0	0	0	0	0	0	0	0	0	0	0	0	0	0	0	0	0	0	0	0	0	0
recBS00022104_51	1B	64.891	G	A	0	0	0	0	0	0	0	0	0	0	0	0	0	0	2	0	0	0	0	0	0	0	2	0	0	0	2	0	0	0	0	2	0	0	2	2	0	0	0	0	0	0	0	2	0
recBS00022106_51			A	G	0	0	0	0	0	0	0	0	0	0	0	0	0	0	0	0	0	0	0	0	0	0	0	0	2	0	0	0	2	0	0	0	0	0	0	0	0	0	0	0	0	0	0	0	0
recBS00022117_51	6B	65.273	T	C	0	0	0	0	0	0	0	0	0	2	0	0	0	0	0	0	0	0	0	0	2	0	2	0	0	0	0	0	0	0	0	0	0	0	0	0	0	0	0	0	2	0	0	0	0
recBS00022120_51	6A	79.075	T	C	0	0	2	2	0	0	2	0	2	0	2	0	2	0	2	0	0	0	0	2	0	2	0	0	0	0	2	2	2	2	2	2	2	2	2	2	2	2	2	2	2	0	2	2	2
recBS00022122_51	3B	71.65	C	T	0	2	2	2	0	0	0	0	0	0	2	2	0	0	2	0	0	0	0	0	2	0	2	0	2	2	2	0	2	2	0	2	0	2	0	2	0	0	2	0	2	0	0	2	2
recBS00022124_51	1B	74.043	C	T	0	0	2	2	0	0	0	0	0	0	0	2	0	0	0	0	0	0	0	0	0	0	0	0	0	0	0	0	0	0	0	0	0	0	0	2	0	0	0	2	0	0	0	0	0
recBS00022125_51	4B	72.524	T	C	0	0	0	0	0	0	0	0	0	0	2	0	0	0	0	0	0	0	0	0	0	0	0	0	2	0	2	2	0	2	2	0	0	0	0	0	2	0	0	0	0	2	2	0	0
recBS00022127_51	7B	8.783	A	G	0	0	0	0	0	0	0	0	0	0	0	0	2	0	2	0	0	0	0	0	0	0	2	0	2	0	0	0	2	0	2	2	0	0	0	0	2	2	2	0	0	2	2	2	0
recBS00022129_51	3A	86.158	G	A	0	0	0	0	0	0	0	0	0	0	2	2	0	0	0	0	0	0	0	0	0	0	0	0	2	2	0	0	2	2	2	2	0	0	0	0	2	2	0	2	0	2	2	2	2
recBS00022136_51	4B	71.461	G	A	0	2	0	0	0	2	0	2	0	0	0	0	2	0	0	2	0	2	2	0	0	0	0	0	0	0	0	0	0	0	0	0	0	0	2	0	0	0	0	0	0	0	0	0	0
recBS00022137_51			A	G	0	0	0	0	0	0	0	0	0	0	0	0	0	0	0	0	0	0	0	0	0	0	0	0	0	0	0	0	0	0	0	0	0	0	0	0	0	0	0	0	0	0	0	0	0
recBS00022143_51	2D	40.046	G	A	0	0	0	0	0	0	0	0	0	0	0	0	0	0	0	0	0	0	0	0	0	0	0	0	0	0	0	0	0	0	0	0	0	0	0	0	0	0	0	0	0	0	0	0	0
recBS00022145_51	7A	114.029	C	A	0	2	0	0	0	2	0	2	0	0	2	2	0	2	0	2	0	2	2	0	0	0	0	0	0	2	0	2	0	2	2	2	0	0	0	0	2	0	0	0	0	2	2	2	2
recBS00022148_51	3A	85.066	T	C	0	0	0	0	0	0	0	0	0	0	2	2	0	0	0	0	0	0	0	0	0	0	0	0	0	2	0	0	0	2	2	0	0	0	0	0	2	2	0	2	0	2	2	0	2
recBS00022154_51	3B	14.105	C	T	2	2	2	2	0	0	2	2	2	0	2	2	2	0	0	0	2	0	0	2	2	2	0	0	0	0	0	0	0	0	0	2	2	2	2	2	0	2	2	2	2	0	0	2	0
recBS00022160_51	4A	48.981	G	T	0	0	0	0	0	0	0	0	0	2	2	0	0	2	0	0	0	0	0	2	0	0	0	0	2	2	0	2	0	2	2	0	2	0	0	0	2	0	0	0	0	2	2	0	0
recBS00022162_51	7B	150.598	T	C	0	0	0	0	0	0	0	0	0	0	0	0	0	0	2	0	0	0	0	0	0	2	2	0	2	0	2	0	2	0	0	2	0	0	2	2	0	2	0	0	0	0	0	2	0
recBS00022169_51	7A	178.423	G	A	2	0	0	0	0	0	0	0	0	0	0	0	0	0	0	0	0	0	0	0	0	0	0	0	0	0	0	0	0	0	0	0	0	0	0	0	0	0	0	0	0	0	0	0	0
recBS00022173_51	1A	85.686	G	T	0	0	0	0	0	0	0	0	0	0	0	0	0	0	0	0	0	0	0	0	0	0	0	0	2	2	0	2	0	2	0	0	0	0	0	0	0	0	0	0	0	0	0	0	0
recBS00022181_51	4B	71.914	A	G	0	2	0	0	0	2	0	2	0	0	0	0	2	0	0	2	0	2	2	0	0	0	0	0	0	0	0	0	0	0	0	0	0	0	2	0	0	0	0	0	0	0	0	0	0
recBS00022183_51	4B	6.042	A	C	2	2	0	0	0	2	0	0	0	0	0	0	0	0	0	2	0	2	2	0	0	0	0	0	2	0	0	0	0	0	0	0	0	0	0	0	0	0	0	0	0	0	0	0	0
recBS00022185_51	2D	96.606	T	G	2	2	0	0	0	2	2	2	0	0	0	2	2	2	0	2	2	2	0	0	2	0	0	0	0	0	2	0	0	0	0	0	2	0	2	2	0	0	2	0	0	0	0	0	0
recBS00022191_51	5A	53.465	G	A	0	0	0	0	2	2	0	2	0	0	0	0	0	0	0	2	0	2	2	0	0	2	0	0	2	2	0	2	2	2	2	2	0	0	0	0	2	2	0	0	0	0	2	2	0
recBS00022192_51			T	C	2	0	0	0	0	0	0	0	0	2	0	0	0	0	0	0	0	2	0	0	0	0	2	0	0	0	2	0	0	0	0	0	0	0	2	0	0	0	0	0	0	0	0	0	2
recBS00022194_51	4B	66.324	T	C	2	2	0	0	0	2	2	0	0	0	0	0	2	0	0	2	0	2	2	0	0	0	0	0	0	0	0	0	0	0	0	0	0	0	2	0	0	0	0	0	0	0	0	0	0
recBS00022201_51	1A	70.102	C	T	2	2	2	2	2	0	0	2	2	0	2	0	2	2	2	0	2	0	0	2	2	0	2	0	2	0	0	0	2	0	0	0	2	2	2	2	0	0	0	2	0	0	0	0	0
recBS00022202_51	7A	139.856	A	G	2	2	0	0	0	0	0	0	2	0	0	0	2	0	2	0	0	0	0	0	0	2	2	0	0	0	2	0	0	0	0	0	2	0	0	0	0	0	2	0	0	0	0	0	0
recBS00022207_51	1A	70.102	G	T	2	2	2	2	2	0	0	2	2	0	2	0	2	2	0	0	2	0	0	2	2	0	0	0	2	0	0	0	2	0	0	0	2	2	2	2	0	0	0	2	0	0	0	0	0
recBS00022211_51	2D	42.373	C	A	0	0	0	0	0	0	0	0	0	0	0	0	0	0	0	0	0	0	0	0	0	0	0	0	0	0	0	0	0	0	0	0	0	0	0	0	0	0	0	0	0	0	0	0	0
recBS00022212_51	3D	70.316	C	T	0	0	0	0	0	0	0	0	0	0	0	0	0	0	0	0	2	0	0	0	0	0	0	2	0	0	0	0	0	0	0	0	0	0	0	0	0	0	0	0	0	0	0	0	0
recBS00022215_51			G	A	0	0	0	0	0	0	0	0	0	0	0	0	0	0	0	0	0	0	0	0	0	0	0	2	0	0	0	1	0	0	0	0	0	0	0	0	0	0	0	0	2	0	0	0	0
recBS00022218_51	1B	64.891	G	A	0	0	0	0	0	2	0	0	0	0	0	0	0	0	2	0	0	0	2	0	0	0	2	0	0	0	0	0	0	0	0	0	0	0	0	0	0	0	0	0	0	0	0	0	0
recBS00022220_51	1A	85.686	A	G	0	0	0	0	0	0	0	0	0	0	0	0	0	0	0	0	0	0	0	0	0	0	0	0	2	2	0	2	0	2	0	0	0	0	0	0	0	0	0	0	0	0	0	0	0
recBS00022226_51	6B	64.084	C	T	0	0	0	0	0	0	0	0	0	2	0	0	0	0	0	0	0	2	0	0	2	0	2	0	0	0	2	0	0	0	0	0	0	0	0	0	0	0	0	0	2	0	0	0	0
recBS00022231_51	5B	137.098	C	T	0	2	0	0	0	2	0	0	0	2	2	2	0	2	0	2	0	2	2	0	0	0	0	0	0	0	0	0	2	0	0	0	0	0	0	0	0	0	0	0	0	0	0	0	0
recBS00022234_51	2D	10.043	T	C	0	0	0	0	0	0	0	0	0	0	0	0	0	0	0	0	0	0	0	0	0	0	0	0	2	0	0	2	0	2	2	2	0	0	0	0	2	2	0	0	0	2	2	2	2
recBS00022239_51			T	C	0	0	0	0	0	0	0	0	0	0	2	2	0	0	0	0	0	0	0	2	0	0	0	0	2	0	0	2	0	2	0	0	0	0	0	0	0	0	0	0	0	0	0	0	2
recBS00022241_51	2A	110.992	G	T	0	0	0	0	0	0	0	2	0	0	0	2	0	0	0	0	2	0	0	0	2	0	0	0	0	0	2	2	2	0	2	2	0	0	0	0	2	2	0	0	0	2	2	2	2
recBS00022249_51	1B	104.716	T	C	0	0	0	0	0	0	0	0	0	0	0	0	0	0	0	0	0	0	0	0	0	0	0	0	0	0	0	0	0	0	2	0	0	0	0	0	2	2	0	0	0	2	2	0	0
recBS00022261_51	1A	104.145	A	G	2	2	2	2	2	0	2	0	2	2	2	2	2	2	0	0	2	0	0	2	2	0	0	0	2	0	0	2	0	2	0	0	2	2	0	2	0	0	0	2	2	2	0	0	2
recBS00022267_51	5D	198.189	T	C	2	0	2	2	0	0	0	2	0	0	0	2	0	0	0	0	2	0	0	0	2	0	0	0	0	0	0	0	2	0	0	0	2	0	2	2	0	0	0	0	0	0	0	0	0
recBS00022270_51	1A	35.404	C	T	0	0	0	2	0	0	0	0	2	2	0	0	0	0	0	0	0	0	0	0	0	0	0	0	0	2	2	1	0	0	0	0	0	2	0	0	0	0	0	2	2	0	0	0	2
recBS00022276_51	2D	18.224	G	T	2	2	0	0	2	2	0	2	0	0	0	0	0	0	0	2	0	2	2	0	0	0	0	2	0	0	2	0	0	0	0	0	0	0	0	0	0	0	0	0	2	0	0	0	0
recBS00022279_51	3A	26.013	T	C	2	0	0	0	0	0	0	0	0	0	0	0	0	0	0	0	2	0	0	2	0	0	0	0	2	0	0	0	0	0	0	0	0	0	0	0	0	0	0	2	0	0	0	0	0
recBS00022283_51	4D	18.399	T	C	0	0	0	0	0	0	0	0	0	0	0	0	0	0	0	0	0	0	0	0	0	0	0	0	2	2	0	0	0	2	0	0	0	0	0	0	0	0	0	0	0	0	0	0	0
recBS00022295_51	2B	119.071	T	C	0	0	2	2	0	2	0	2	0	0	0	0	2	0	2	2	0	2	2	2	0	0	2	0	0	0	0	2	0	2	2	0	0	2	0	0	2	2	0	2	2	2	2	0	2
recBS00022316_51	3B	77.246	A	G	2	0	0	0	0	0	0	0	0	0	0	0	0	0	0	0	0	0	0	0	0	0	2	0	0	0	2	0	0	0	0	0	0	0	0	0	0	0	0	0	0	0	0	0	0
recBS00022317_51	1B	64.891	T	C	0	0	0	0	0	2	0	0	0	0	0	0	0	0	0	0	0	0	2	0	0	0	0	0	0	0	0	0	0	0	0	0	0	0	0	0	0	0	0	0	0	0	0	0	0
recBS00022319_51	1B	57.596	T	C	0	0	0	0	0	0	0	0	0	0	0	0	0	0	2	0	0	0	0	0	0	0	2	0	0	0	2	0	2	0	0	2	0	0	0	0	0	0	0	0	0	0	0	2	0
recBS00022320_51			C	T	0	0	0	0	0	0	0	0	0	0	0	0	0	0	0	0	0	0	0	0	0	0	0	0	0	0	0	0	0	0	0	0	0	0	0	0	0	0	0	0	0	0	0	0	0
recBS00022332_51	2A	79.333	A	G	0	0	0	0	0	0	0	0	0	0	0	0	0	0	0	0	0	0	0	0	0	0	0	0	0	0	0	0	2	0	0	0	0	0	0	0	0	0	0	0	0	0	0	0	0
recBS00022336_51	5B	19.658	T	C	0	0	0	2	0	0	0	0	0	0	0	2	2	0	0	0	0	0	0	2	0	0	0	2	0	0	0	0	0	0	0	0	2	0	0	0	0	0	0	0	2	0	0	0	2
recBS00022347_51	3A	26.013	C	T	2	0	0	0	0	0	0	0	0	0	0	0	0	0	0	0	2	0	0	2	0	0	0	0	2	0	0	0	0	0	0	0	0	0	0	0	0	0	0	2	0	0	0	0	0
recBS00022355_51			A	G	0	0	2	0	0	0	0	0	0	0	0	0	0	0	0	0	2	0	0	2	2	2	2	2	0	0	0	1	0	2	2	0	2	0	2	2	2	2	2	0	0	2	2	0	0
recBS00022362_51			C	T	2	0	0	0	0	0	0	0	2	0	0	0	0	0	2	0	0	0	0	0	0	0	0	0	0	0	0	2	2	2	2	2	0	2	0	0	2	0	0	0	2	0	2	2	2
recBS00022366_51	4B	104.788	G	A	0	0	0	2	0	0	0	0	2	0	0	0	0	0	0	0	0	0	0	0	0	0	0	0	0	2	2	0	2	0	0	0	2	0	0	0	0	0	0	0	0	0	0	0	2
recBS00022372_51	6A	126.174	C	T	0	0	0	0	0	0	0	0	2	0	0	0	0	0	0	0	0	0	0	0	0	0	0	0	0	0	0	0	0	0	2	0	0	2	0	0	0	0	0	0	2	0	2	0	0
recBS00022374_51	2B	128.551	C	T	2	2	0	2	0	0	2	0	2	2	2	2	0	2	0	0	2	0	0	0	2	0	0	0	0	0	2	0	2	0	0	2	2	0	2	0	0	0	0	0	0	0	0	2	0
recBS00022377_51	2A	113.297	T	C	0	0	0	0	0	0	0	0	0	0	0	0	0	0	0	0	0	0	0	0	0	0	0	0	0	0	0	0	0	0	0	0	0	0	0	0	0	0	0	0	0	0	0	0	0
recBS00022382_51	2B	69.084	T	C	2	0	0	0	0	0	0	0	0	0	0	0	2	0	2	0	0	0	0	0	0	2	2	2	0	2	2	0	0	0	0	0	0	2	0	0	0	0	0	2	2	0	0	0	2
recBS00022393_51	2A	25.97	T	C	0	0	0	0	0	0	0	0	0	0	0	0	0	0	0	0	0	0	0	0	0	0	2	0	0	0	0	0	0	0	0	0	0	0	0	0	0	0	0	0	0	0	0	0	0
recBS00022395_51	4A	121.668	C	A	2	0	0	2	0	0	0	0	2	2	2	2	0	0	2	0	0	0	0	0	0	0	2	2	2	0	2	1	0	2	2	2	0	2	0	0	2	2	2	0	2	2	2	2	2
recBS00022398_51			A	C	0	0	0	0	0	2	0	2	0	0	0	0	0	0	0	2	0	2	2	0	0	0	0	0	0	0	0	1	0	0	0	0	0	0	0	0	0	0	2	0	0	0	0	0	2
recBS00022409_51	2A	142.663	G	T	0	2	0	0	0	2	2	2	0	0	0	0	0	0	2	2	2	2	2	0	2	2	2	0	0	0	0	0	0	0	0	0	0	0	0	0	0	0	2	0	0	0	0	0	0
recBS00022417_51	2B	90.971	G	A	0	0	2	2	2	2	2	2	2	0	2	2	0	0	2	2	2	2	2	2	2	0	2	2	0	0	0	1	0	2	2	2	2	0	2	2	2	2	2	0	0	2	2	2	0
recBS00022418_51			G	T	0	0	0	0	0	0	0	0	0	0	0	0	0	0	0	0	0	0	0	0	0	0	0	0	0	0	0	0	0	0	0	0	0	0	0	0	0	0	0	0	0	0	0	0	0
recBS00022419_51	3A	173.152	T	C	0	0	0	0	2	2	0	0	0	2	0	2	2	0	0	2	0	2	2	0	0	2	0	0	2	2	0	2	2	0	0	2	0	0	2	0	0	2	2	2	0	0	0	2	2
recBS00022422_51	2B	80.774	G	A	0	0	0	0	0	0	0	0	0	2	2	2	0	2	0	0	0	0	0	0	0	2	0	2	0	2	0	2	2	2	2	2	0	2	2	2	2	2	0	2	2	2	2	2	0
recBS00022429_51	1B	30.338	T	C	0	0	2	2	2	2	2	2	2	0	0	0	2	0	0	0	2	0	2	2	2	2	0	0	0	0	0	0	0	0	0	0	2	2	0	0	0	0	0	0	2	0	0	0	0
recBS00022431_51	4B	50.055	A	G	0	2	0	0	0	2	2	2	0	0	0	0	0	0	0	2	0	2	2	2	0	0	0	0	0	0	0	0	0	0	0	0	2	0	2	0	0	0	0	0	0	0	0	0	0
recBS00022436_51	4D	92.752	T	C	0	0	0	0	2	0	0	0	0	2	0	0	0	2	0	0	2	0	0	0	2	2	0	2	0	2	0	0	2	0	2	2	0	0	0	0	2	2	0	0	2	2	2	0	2
recBS00022438_51	5B	161.323	T	C	0	0	2	2	0	0	2	2	2	2	2	2	2	2	0	0	2	0	0	2	2	2	0	0	0	2	0	0	0	0	0	0	2	2	2	2	0	0	0	2	0	0	0	0	0
recBS00022442_51			G	A	0	0	0	2	0	0	0	0	2	0	0	2	0	0	0	0	0	0	0	0	0	0	0	0	0	0	0	2	0	2	2	0	0	2	0	0	2	0	0	2	2	2	2	2	0
recBS00022446_51			C	T	0	0	0	0	0	0	0	0	0	0	0	0	0	0	0	0	0	0	0	0	0	0	0	0	0	2	0	0	0	2	2	0	0	0	0	0	2	2	0	0	0	2	2	0	2
recBS00022449_51	7D	26.202	C	T	2	0	2	0	0	0	0	0	0	2	2	2	2	2	2	0	0	0	0	2	0	0	2	0	2	0	0	0	2	0	0	2	0	0	0	2	0	0	2	0	0	2	0	2	2
recBS00022459_51	3A	138.069	A	G	0	2	0	0	2	2	0	0	0	0	0	0	0	0	0	2	0	2	2	0	0	0	0	0	0	0	0	0	0	0	0	0	0	0	0	0	0	0	0	0	0	0	0	0	0
recBS00022463_51	7D	187.05	G	A	0	0	0	0	0	0	0	0	0	2	2	0	0	2	2	0	0	0	0	0	0	2	2	0	0	0	2	0	2	0	0	2	0	0	0	0	0	0	0	0	0	0	0	2	2
recBS00022466_51	4B	86.99	A	G	0	0	0	0	0	0	0	0	0	0	0	0	0	0	0	0	0	0	0	0	0	0	0	1	0	0	0	0	0	0	0	2	0	0	0	0	0	0	0	0	0	0	0	2	0
recBS00022482_51	1B	9.679	G	A	0	0	0	0	0	0	2	2	2	0	0	0	2	0	0	0	2	0	0	0	2	0	0	0	2	0	2	0	0	0	0	0	2	0	2	2	0	0	0	0	0	0	0	0	0
recBS00022486_51	2B	88.074	T	G	2	2	2	2	2	2	2	0	0	0	2	2	2	0	2	2	2	2	2	2	2	0	2	2	0	0	0	0	0	0	0	0	2	0	0	0	0	0	2	0	0	0	0	0	0
recBS00022489_51	6A	91.884	G	A	2	2	0	0	0	2	2	2	0	2	0	2	2	2	0	2	0	2	2	0	0	0	0	0	2	0	0	2	0	0	0	0	2	0	0	0	0	0	0	0	0	2	0	0	0
recBS00022495_51			A	G	0	0	0	0	2	2	0	2	0	0	0	0	0	0	0	2	0	2	2	0	0	0	2	0	2	0	0	0	0	0	0	0	0	0	0	0	0	0	0	0	0	0	0	0	0
recBS00022500_51	5A	49.375	T	C	0	2	2	2	0	0	2	0	0	0	2	2	2	2	2	0	0	0	0	2	0	0	2	2	0	0	0	0	0	0	0	0	2	2	2	0	0	0	0	2	2	2	0	0	0
recBS00022505_51	1B	9.679	A	C	2	2	2	2	2	2	2	2	2	2	2	2	2	2	2	2	2	2	2	2	2	2	2	2	2	0	2	0	0	0	0	0	2	2	2	2	0	0	2	2	2	0	0	0	0
recBS00022507_51	1B	60.624	A	C	0	0	0	0	0	0	0	0	0	0	0	0	0	0	0	0	0	0	0	0	0	0	0	0	0	0	0	0	0	0	0	0	0	0	0	0	0	0	0	0	0	0	0	0	0
recBS00022509_51	5A	53.465	T	C	0	0	0	0	0	0	0	0	0	0	0	0	0	0	0	0	0	0	0	0	0	0	0	0	2	0	0	0	2	0	0	2	0	0	0	0	0	0	0	0	0	0	0	2	2
recBS00022512_51	3B	80.129	A	G	0	0	0	0	0	0	0	0	0	0	0	0	0	0	2	0	0	0	0	0	0	0	2	0	2	0	0	0	2	0	0	0	0	0	0	2	0	0	2	0	0	0	0	0	0
recBS00022514_51	1A	149.819	T	C	0	0	0	0	0	0	0	0	0	0	0	0	2	2	0	0	2	0	0	0	0	0	0	0	0	0	0	0	2	0	0	0	0	2	0	2	0	0	0	0	2	0	0	0	0
recBS00022520_51	5B	71.122	G	A	2	0	0	0	0	0	0	0	0	0	0	0	0	0	0	0	0	0	0	0	0	0	0	0	2	2	0	2	0	2	0	0	0	0	0	0	0	0	0	0	0	0	0	0	0
recBS00022521_51			A	C	0	0	0	0	0	0	0	0	0	0	0	0	0	0	0	0	0	0	0	0	0	0	0	0	0	0	0	0	0	0	0	0	0	0	0	0	0	0	0	0	0	0	0	0	0
recBS00022525_51	5B	11.234	G	A	2	0	0	0	0	2	0	0	0	0	0	0	0	0	2	2	0	2	2	2	0	0	2	0	0	0	2	2	2	0	2	2	2	0	0	0	2	2	2	0	0	2	2	2	0
recBS00022530_51			G	A	0	0	0	0	0	0	0	0	0	0	0	2	0	0	0	0	0	0	0	0	0	0	2	0	0	0	0	0	0	0	0	0	0	0	0	0	0	0	0	0	0	0	0	0	0
recBS00022534_51	4B	46.861	C	A	0	2	0	0	2	2	0	2	0	0	0	0	0	0	2	2	0	2	2	0	0	0	2	0	2	0	2	2	2	2	2	2	0	0	0	0	2	2	0	0	0	0	2	2	2
recBS00022537_51	5D	198.189	T	C	2	0	2	2	0	0	0	2	0	0	0	2	0	0	0	0	2	0	0	0	2	0	0	0	0	0	0	0	2	0	0	0	2	0	2	2	0	0	0	0	0	0	0	0	0
recBS00022542_51	7B	76.31	G	A	0	0	2	2	0	0	0	0	0	2	2	2	2	2	0	0	2	0	0	0	2	0	0	0	0	0	0	0	2	0	0	0	0	2	2	2	0	0	0	2	0	0	0	0	0
recBS00022549_51	1B	62.58	G	A	0	0	2	0	0	2	0	0	0	0	0	2	0	0	0	0	0	0	2	0	0	0	0	0	0	0	0	0	0	0	0	0	0	0	0	0	0	0	0	2	0	0	0	0	0
recBS00022553_51	6A	79.075	C	T	0	0	2	2	0	0	2	0	2	0	2	0	2	0	2	0	0	0	0	2	0	2	0	0	0	0	0	2	2	2	2	2	2	2	2	2	2	2	2	2	2	0	2	2	2
recBS00022562_51			G	A	0	0	0	0	0	0	0	0	0	0	0	0	2	0	0	0	0	0	0	0	0	0	0	0	0	0	0	0	0	0	0	0	0	0	0	0	0	0	0	0	0	0	0	0	0
recBS00022574_51			A	G	0	0	0	0	0	0	0	0	0	0	0	0	0	0	0	0	0	0	0	0	0	0	0	0	0	0	0	2	2	2	0	2	0	0	0	0	0	0	0	0	0	0	0	2	0
recBS00022576_51	4B	62.564	A	G	2	0	0	0	0	0	0	0	0	0	0	0	0	0	0	0	0	0	0	0	0	0	0	0	0	0	0	0	0	0	0	0	0	0	0	0	0	0	0	0	0	0	0	0	0
recBS00022579_51	6B	22.38	C	T	0	0	0	0	0	0	0	0	0	2	0	0	0	0	0	0	0	0	0	0	0	0	0	0	0	0	2	0	2	0	0	2	0	0	0	0	0	0	0	0	0	0	0	2	2
recBS00022581_51	1B	67.377	C	A	2	2	2	2	2	2	2	2	2	0	0	2	2	0	0	2	2	2	2	2	2	0	0	0	0	0	0	0	2	0	0	2	2	2	0	0	0	0	0	2	2	0	0	2	2
recBS00022586_51	3A	68.656	C	T	0	0	2	2	0	0	2	2	2	0	2	2	0	2	2	0	2	0	0	2	2	2	0	0	0	0	0	2	0	0	0	0	2	2	2	2	0	0	2	2	2	0	0	0	0
recBS00022587_51	2A	123.645	G	A	0	2	2	0	2	0	2	0	2	2	2	0	2	2	0	0	0	0	0	2	0	2	0	0	2	0	0	2	0	2	2	0	0	2	2	0	2	2	0	2	2	2	2	0	0
recBS00022590_51			T	C	0	0	0	0	0	0	0	0	0	0	0	0	0	0	0	0	0	0	0	0	0	0	0	0	0	0	0	0	0	0	0	0	0	0	0	0	0	0	0	0	0	0	0	0	0
recBS00022593_51			C	T	0	0	0	0	0	0	0	0	0	0	0	0	0	0	0	0	0	0	0	0	0	0	0	0	0	0	0	0	0	0	0	0	0	0	0	0	0	0	0	0	0	0	0	0	0
recBS00022611_51	3B	75.191	T	G	2	0	0	0	0	2	0	0	0	0	0	0	0	0	0	2	0	2	2	0	0	0	2	0	0	0	2	0	2	0	0	0	0	0	0	0	0	0	2	0	0	0	0	0	0
recBS00022619_51	1B	75.102	A	G	0	0	2	2	0	0	0	0	0	0	0	2	0	0	0	0	0	0	0	0	0	0	0	0	0	0	0	0	0	0	0	0	0	0	0	2	0	0	0	2	0	0	0	0	2
recBS00022624_51			C	T	0	0	0	0	0	0	0	0	0	0	0	0	0	0	0	0	0	0	0	0	0	0	0	0	0	0	0	0	0	0	0	0	0	0	0	0	0	0	0	0	0	0	0	0	0
recBS00022652_51	5B	46.465	A	G	0	2	0	2	0	2	2	2	0	0	0	0	0	0	0	2	0	2	2	2	0	0	2	2	2	2	2	0	0	0	0	0	2	0	2	2	0	2	0	0	0	0	0	0	0
recBS00022653_51	4B	69.779	A	C	0	0	0	0	0	0	0	0	0	0	0	0	0	0	0	0	0	0	0	0	0	0	2	2	2	0	0	0	0	0	0	0	0	0	0	0	0	0	0	0	0	0	0	0	0
recBS00022657_51	2B	90.971	A	G	0	0	0	0	0	0	0	0	0	2	0	0	0	2	0	0	0	0	0	0	0	2	0	0	2	2	2	2	0	2	2	2	0	0	0	0	2	2	0	0	0	2	2	2	2
recBS00022660_51	6A	43.097	T	C	0	0	0	0	0	0	2	0	0	0	2	2	2	2	0	0	2	0	0	0	2	2	0	0	0	2	0	2	0	0	2	0	0	0	0	0	2	2	0	0	0	2	2	0	0
recBS00022662_51	5B	49.008	C	T	0	2	0	2	0	2	2	0	0	0	0	0	0	0	0	2	0	2	2	2	0	0	0	0	2	2	0	0	0	0	0	0	2	0	2	0	0	0	0	0	0	0	0	0	2
recBS00022674_51			T	C	0	0	0	0	2	0	0	0	0	0	0	0	0	0	0	0	2	0	0	0	2	0	0	0	0	2	2	0	0	0	0	0	0	0	2	2	0	0	0	0	0	0	0	0	0
recBS00022687_51			T	C	0	0	2	2	0	0	0	0	0	0	0	2	0	0	2	0	0	0	0	0	0	0	2	0	0	0	0	0	0	0	0	0	0	0	0	0	0	0	0	2	0	0	0	0	0
recBS00022688_51	5D	194.937	T	C	2	0	2	2	0	0	0	2	0	0	0	2	0	0	0	0	2	0	0	0	2	0	0	0	0	0	0	0	0	0	0	0	2	0	2	2	0	0	0	2	0	0	0	0	0
recBS00022689_51	5B	119.777	T	C	0	0	0	2	2	0	2	0	2	2	2	2	2	2	0	0	2	0	0	2	2	0	0	0	2	2	0	0	0	0	2	0	2	0	2	2	2	2	0	0	0	2	2	0	0
recBS00022694_51	5B	68.364	C	T	2	0	0	0	0	0	0	0	0	0	0	0	0	0	2	0	0	0	0	2	0	0	2	2	0	2	0	2	0	2	0	0	0	0	0	0	0	0	2	0	0	0	0	0	0
recBS00022698_51	1A	77.784	T	C	2	0	0	0	0	0	0	0	0	2	0	0	0	0	0	0	0	0	0	0	0	2	0	2	2	2	2	0	2	0	0	2	0	0	0	0	0	0	2	0	2	0	0	2	2
recBS00022704_51	6A	71.545	A	C	2	2	0	0	0	2	0	2	0	0	0	0	0	0	0	2	0	2	2	0	0	0	0	0	0	0	0	2	2	2	2	2	0	0	0	0	2	2	0	0	0	0	2	2	2
recBS00022716_51	5B	57.831	C	T	0	0	0	0	0	0	0	0	0	0	0	0	0	0	0	0	0	0	0	0	0	0	0	0	0	0	0	0	0	0	0	0	0	0	0	0	0	0	0	0	0	0	0	0	0
recBS00022717_51	2B	109.073	G	A	0	0	0	0	0	0	0	0	0	0	0	0	0	0	0	0	2	0	0	0	2	0	0	0	0	2	0	0	0	0	0	2	0	0	2	2	0	0	0	0	0	0	0	2	0
recBS00022724_51	7A	42.085	A	G	2	2	0	0	0	0	0	0	0	0	0	0	2	0	0	0	0	0	0	0	0	2	0	0	0	0	0	0	0	0	0	0	0	0	0	0	0	0	2	0	0	0	0	0	0
recBS00022729_51			G	A	0	0	0	0	0	0	0	0	2	0	0	0	0	0	2	0	0	0	0	0	0	0	0	0	0	0	0	2	2	2	2	2	0	2	0	0	2	0	0	0	2	0	2	2	2
recBS00022733_51	1A	79.591	G	A	0	0	0	0	0	0	0	0	0	0	0	0	0	0	0	0	0	0	0	0	0	2	0	0	0	0	0	0	2	0	0	0	0	0	0	0	0	0	0	0	0	0	0	0	0
recBS00022736_51	1B	60.624	G	A	0	0	0	0	0	0	0	0	0	0	0	0	0	0	0	0	0	0	0	0	0	0	0	0	0	0	0	0	0	0	0	0	0	0	0	0	0	0	0	0	0	0	0	0	0
recBS00022751_51	7A	126.799	T	C	0	0	0	0	2	2	0	2	2	0	2	2	0	0	2	2	2	2	2	0	2	2	2	2	0	2	0	2	0	2	2	0	0	0	0	0	2	2	2	0	2	2	2	0	0
recBS00022753_51	5A	98.436	T	C	0	0	0	0	0	0	0	0	0	0	2	2	0	2	2	0	0	0	0	0	0	2	2	2	2	2	0	2	2	2	2	2	0	0	0	0	2	2	2	0	2	2	2	2	2
recBS00022754_51	5A	98.436	A	G	0	0	0	0	0	0	0	0	0	0	2	2	0	2	2	0	0	0	0	0	0	2	2	2	2	2	0	2	2	2	2	2	0	0	0	0	2	2	2	0	2	2	2	2	2
recBS00022758_51			G	A	0	0	0	0	0	0	0	0	0	0	0	0	0	0	0	0	0	0	0	0	0	0	0	0	0	0	0	2	0	2	2	0	0	0	0	0	2	2	0	0	0	2	2	0	0
recBS00022761_51	5A	67.642	G	A	0	0	0	0	0	0	0	0	0	0	0	2	0	0	0	0	0	0	0	0	0	0	0	0	0	0	0	0	0	0	0	0	0	0	0	0	0	2	0	0	0	0	0	0	0
recBS00022763_51	5B	71.373	A	G	2	0	0	0	0	0	0	0	0	0	0	0	0	0	2	0	0	0	0	2	0	0	2	2	0	2	0	2	0	2	0	0	0	0	0	0	0	0	2	0	0	0	0	0	0
recBS00022772_51	6B	64.822	G	A	0	0	0	0	0	0	0	0	0	0	0	0	0	0	0	0	0	0	0	0	0	0	2	0	0	0	0	0	0	0	0	0	0	0	0	0	0	0	0	0	0	0	0	0	0
recBS00022773_51	5B	29.624	C	T	0	0	0	0	0	0	0	0	0	0	0	0	0	0	0	0	0	0	0	0	0	0	0	0	0	0	0	0	2	0	0	2	0	0	0	0	0	0	0	0	0	0	0	2	0
recBS00022784_51	1D	164.726	A	G	0	0	0	0	0	0	0	0	0	0	0	0	0	0	0	0	0	0	0	0	0	0	0	0	2	0	2	1	2	0	0	2	0	0	0	0	0	0	1	0	0	0	0	2	2
recBS00022787_51			C	T	0	2	0	0	2	2	2	0	0	0	0	0	0	0	0	2	0	2	2	2	0	0	0	0	0	0	0	0	0	0	0	0	2	0	2	0	0	0	0	0	0	0	0	0	0
recBS00022798_51	3A	23.63	T	C	0	2	0	0	0	0	2	0	0	0	0	2	0	2	0	0	0	2	0	0	0	0	2	2	0	0	0	0	0	0	0	0	0	0	0	0	0	0	0	0	0	0	0	0	0
recBS00022805_51	2B	129.081	C	T	0	0	0	0	0	2	0	2	0	0	0	0	0	0	2	2	0	2	2	2	0	0	2	0	2	0	0	2	0	2	2	0	0	2	0	2	2	2	2	2	0	2	2	0	2
recBS00022809_51	4B	65.7	C	T	0	2	0	0	0	2	0	2	0	0	0	0	2	0	0	2	0	2	2	0	0	0	0	0	0	0	0	0	0	0	0	0	0	0	2	0	0	0	0	0	0	0	0	0	0
recBS00022813_51	2A	141.655	G	A	0	0	0	0	0	0	0	0	0	0	0	0	0	0	0	0	0	0	0	0	0	0	0	0	2	0	2	0	2	0	0	2	0	0	0	0	0	0	0	0	0	0	0	2	0
recBS00022815_51	5A	53.465	T	C	0	0	0	0	2	2	0	2	0	0	0	0	0	0	0	2	0	2	2	0	0	0	0	0	2	2	0	2	2	2	2	2	0	0	0	0	2	2	0	0	0	0	2	2	2
recBS00022823_51			A	C	0	0	0	0	0	0	0	0	0	0	0	0	0	0	2	0	0	2	0	0	0	0	2	2	0	0	2	0	2	0	0	2	0	0	0	0	0	0	2	0	0	0	0	2	2
recBS00022824_51	1A	137.69	T	C	0	2	0	2	0	2	2	2	0	2	0	0	0	2	2	2	0	2	2	2	0	0	0	0	0	2	0	2	0	2	2	0	2	0	2	0	2	2	0	0	0	0	2	0	0
recBS00022836_51	6A	85.388	T	C	0	0	0	0	0	0	0	0	0	0	0	0	0	0	0	0	0	0	0	0	0	0	0	0	0	0	2	0	0	0	0	2	0	0	0	0	0	0	0	0	0	0	0	2	0
recBS00022842_51	1B	75.102	A	G	0	0	2	2	0	0	0	0	0	0	0	2	0	0	0	0	0	0	0	0	0	0	0	0	0	0	0	0	0	0	0	0	0	0	0	0	0	0	0	2	0	0	0	0	0
recBS00022870_51	1A	65.435	T	C	0	0	0	0	0	0	2	0	0	2	0	0	2	0	0	0	0	0	0	0	0	0	0	0	0	0	0	2	0	0	0	0	0	0	0	0	0	0	2	0	0	0	0	0	0
recBS00022882_51	3A	89.483	T	C	0	0	0	0	0	0	0	0	0	0	0	0	0	0	0	0	0	0	0	0	0	0	0	0	0	0	0	0	0	0	0	0	0	0	0	0	0	0	0	0	0	0	0	0	0
recBS00022886_51	5B	144.257	C	A	0	0	0	0	0	0	0	2	1	2	0	0	0	0	0	0	0	0	0	2	0	0	0	0	0	0	0	0	0	0	0	0	0	0	0	0	0	0	0	0	0	0	0	0	0
recBS00022903_51	2A	109.199	A	G	0	0	0	0	0	2	0	0	0	0	0	2	0	0	2	2	0	2	2	0	0	0	2	0	0	0	0	0	0	0	0	0	0	0	0	0	0	0	2	0	0	0	0	0	0
recBS00022913_51	6A	79.075	G	A	0	0	2	2	0	0	2	0	2	0	2	0	2	0	2	0	0	0	0	2	0	2	0	0	0	0	0	2	2	2	2	2	2	2	2	2	2	2	2	2	2	0	2	2	2
recBS00022920_51	1B	75.102	A	G	0	0	0	0	0	0	0	0	0	0	0	0	0	0	0	0	0	0	0	0	0	0	0	0	0	0	0	0	0	0	0	0	0	0	0	2	0	0	0	0	0	0	0	0	2
recBS00022943_51	1A	29.678	C	T	2	2	0	2	2	2	2	2	2	2	2	2	0	2	2	2	0	2	2	0	0	0	2	2	2	2	2	1	0	0	0	0	0	2	0	0	0	0	0	2	2	0	0	0	2
recBS00022944_51	2B	90.971	G	A	0	0	2	2	2	2	2	2	2	0	2	2	0	0	2	2	2	2	2	2	2	0	2	2	0	0	0	2	0	2	2	2	2	0	2	2	2	2	2	0	0	2	2	2	0
recBS00022950_51	2B	67.072	C	T	0	0	0	0	0	0	0	0	0	0	0	0	0	0	0	0	0	0	0	0	0	0	0	0	0	0	0	2	2	2	2	0	0	0	0	0	2	2	0	0	0	2	2	0	0
recBS00022956_51			C	T	0	2	0	0	0	2	0	0	0	2	2	2	0	2	0	2	0	2	2	0	0	0	0	0	0	0	0	0	2	0	0	0	0	0	0	0	0	0	0	0	0	0	0	0	0
recBS00022959_51			A	G	0	0	0	0	0	0	0	0	0	0	0	0	2	0	0	0	0	0	0	0	0	0	0	0	0	0	0	2	0	0	2	0	0	0	0	0	2	0	0	0	0	2	2	0	0
recBS00022960_51	5B	68.364	A	G	2	0	0	0	0	0	0	0	0	0	0	0	0	0	2	0	0	0	0	2	0	0	2	2	0	2	0	2	0	2	0	0	0	0	0	0	0	0	2	0	0	0	0	0	0
recBS00022962_51	1D	76.846	C	T	0	0	0	0	0	0	0	0	0	0	0	0	0	0	0	0	0	0	0	0	0	0	0	0	0	0	0	0	0	0	0	0	0	0	0	0	0	0	0	0	0	0	0	0	0
recBS00022965_51	5B	63.072	T	C	2	0	0	0	0	0	0	0	0	0	0	0	0	0	0	0	0	0	0	0	0	0	0	0	0	2	0	2	0	2	0	0	0	0	0	0	0	0	0	0	0	0	0	0	0
recBS00022966_51	2B	82.468	G	A	0	0	2	2	2	2	2	2	2	0	0	0	0	0	2	2	2	2	2	2	2	0	2	0	2	0	2	0	0	0	0	0	2	0	0	0	0	0	2	0	0	0	0	0	2
recBS00022969_51	2B	89.637	C	T	2	2	2	2	2	2	2	0	0	0	2	2	2	0	2	2	2	2	2	2	2	0	2	2	0	0	0	0	0	0	0	0	2	0	2	2	0	0	2	0	0	0	0	0	0
recBS00022970_51	7A	64.588	T	C	2	2	0	0	0	2	0	2	0	0	2	2	0	0	2	2	0	2	2	0	0	0	2	2	0	0	0	1	0	2	2	0	0	0	0	0	2	0	0	0	0	2	2	2	0
recBS00022977_51	1A	38.111	G	T	0	0	2	2	2	0	0	0	2	0	0	0	0	0	0	0	2	0	0	2	2	2	0	2	0	0	0	0	0	2	2	0	2	2	2	2	2	2	2	2	2	2	2	0	0
recBS00022978_51	7A	56.17	G	T	0	0	2	2	2	2	2	2	0	2	0	0	0	2	0	2	2	2	2	2	2	0	0	0	2	0	2	0	2	2	2	2	0	0	2	2	2	2	2	0	0	2	2	0	0
recBS00022991_51	5B	132.34	G	A	0	2	0	0	0	2	0	2	2	0	0	0	0	0	0	2	0	2	2	2	0	0	0	0	0	0	0	0	2	0	0	0	0	0	0	0	0	0	0	0	0	0	0	0	0
recBS00022992_51	6A	74.238	G	A	2	2	0	0	0	0	0	0	0	0	0	0	0	0	0	0	0	0	0	0	0	0	0	0	0	0	0	2	2	2	2	2	0	0	0	0	2	2	0	0	0	0	2	2	2
recBS00022993_51	5B	57.831	C	T	0	0	0	0	0	0	0	0	0	0	0	0	0	0	0	0	0	0	0	0	0	0	0	0	0	0	0	0	0	0	0	0	0	0	0	0	0	0	0	0	0	0	0	0	0
recBS00022999_51	5B	71.373	G	A	0	0	0	2	2	0	0	0	2	0	0	2	0	0	0	0	0	0	0	0	0	2	0	0	0	0	2	0	2	0	2	2	0	2	2	2	2	0	0	0	2	2	2	2	0
recBS00023006_51	1B	64.891	T	C	0	0	0	0	0	2	0	0	0	0	0	0	0	0	0	0	0	0	2	0	0	0	0	0	0	0	0	0	0	0	0	0	0	0	0	0	0	0	0	0	0	0	0	0	0
recBS00023007_51	4A	139.966	A	G	0	0	0	0	2	2	0	2	2	0	0	0	0	0	0	2	0	2	2	0	0	0	0	0	0	0	0	0	2	0	0	2	0	2	0	0	0	0	0	0	2	0	0	2	0
recBS00023008_51	5A	25.272	C	T	2	0	2	2	2	0	2	0	0	0	2	2	2	2	2	0	0	0	0	2	0	2	2	0	0	0	2	0	0	0	0	0	2	0	2	0	0	0	2	0	0	0	0	0	0
recBS00023017_51			A	C	0	0	0	0	0	2	0	2	0	2	2	2	0	2	2	2	0	2	0	0	0	2	2	2	0	2	0	2	0	2	2	2	0	0	0	0	2	2	2	0	0	2	2	2	0
recBS00023023_51	7B	120.813	C	T	0	2	0	0	0	2	0	2	0	0	0	0	2	0	0	2	0	2	2	0	0	2	0	0	2	0	0	0	0	0	0	0	0	0	2	2	0	2	2	0	0	0	0	0	0
recBS00023024_51	4B	104.788	T	C	0	0	0	0	0	0	0	0	2	0	0	0	0	0	0	0	0	0	0	0	0	0	0	0	0	2	2	0	2	0	0	0	2	0	0	0	0	0	0	0	0	0	0	0	2
recBS00023035_51	4B	81.716	G	T	0	0	0	0	0	0	0	0	0	0	0	0	0	0	0	0	0	0	0	0	0	0	0	0	0	0	0	0	0	0	0	0	0	0	0	0	0	0	0	0	0	0	0	0	0
recBS00023044_51	1B	62.539	T	C	0	0	2	0	0	2	0	0	0	0	0	2	0	0	2	0	0	0	2	0	0	0	2	0	0	0	0	0	0	0	0	0	0	0	0	0	0	0	0	2	0	0	0	0	0
recBS00023049_51	1D	133.994	T	G	2	2	0	2	0	2	2	2	2	2	0	0	2	0	0	2	0	2	2	0	0	0	0	0	0	0	0	1	0	2	2	0	0	2	0	0	2	0	0	0	0	2	2	0	0
recBS00023052_51	2A	6.041	C	T	0	0	2	2	0	0	2	2	2	2	2	2	0	2	2	0	2	0	0	2	2	0	0	2	0	0	2	2	2	0	2	2	2	2	2	0	2	2	2	0	0	2	2	2	0
recBS00023055_51	7A	74.944	T	C	2	0	0	0	2	0	0	0	0	0	0	0	0	0	0	0	0	0	0	2	0	0	0	2	2	2	0	1	0	0	2	0	0	0	0	0	2	2	2	0	0	2	2	0	0
recBS00023061_51			C	T	0	0	0	0	2	2	0	0	0	2	0	0	0	0	2	2	0	2	2	0	0	0	0	2	0	2	0	0	0	0	0	0	0	0	0	0	0	0	0	0	0	0	0	0	0
recBS00023068_51	2B	20.606	C	T	0	0	0	0	0	0	0	0	0	0	0	0	0	0	0	0	0	0	0	0	0	0	0	0	2	0	0	0	0	0	0	0	0	0	0	2	0	0	0	0	0	0	0	0	0
recBS00023070_51	5A	127.626	T	G	0	2	0	0	0	2	0	2	0	0	0	0	0	0	0	2	0	2	2	0	0	0	0	0	0	0	0	0	0	0	0	0	0	0	2	2	0	0	0	0	0	0	0	0	0
recBS00023075_51	2A	143.84	C	T	0	0	2	2	2	0	0	0	2	2	2	2	2	2	0	0	0	0	0	2	0	2	0	0	0	0	0	0	0	2	0	0	0	2	2	2	0	0	0	2	2	0	0	0	0
recBS00023080_51	6B	93.013	C	T	0	0	2	2	0	0	0	2	2	2	0	0	2	0	2	0	2	0	0	2	2	0	0	2	0	0	0	0	0	2	0	0	2	2	2	0	0	0	2	0	2	0	0	0	2
recBS00023089_51	6A	79.075	G	A	0	0	2	2	0	0	2	0	2	0	2	0	2	0	2	0	0	0	0	2	0	2	0	0	0	0	0	2	2	2	2	2	2	2	2	2	2	2	2	2	2	0	2	2	2
recBS00023092_51	6A	80.098	T	C	0	0	0	0	0	2	0	2	0	0	0	0	0	0	0	2	0	2	2	0	0	2	0	0	0	0	2	2	2	2	2	2	0	0	2	0	2	2	0	0	0	0	2	2	2
recBS00023114_51	1A	137.205	C	T	0	0	0	2	0	0	2	0	0	2	0	0	0	2	2	0	0	0	0	2	0	0	0	0	0	2	0	2	0	2	2	0	2	0	2	0	2	2	0	0	0	0	2	0	0
recBS00023120_51			T	C	0	0	0	0	0	0	0	0	0	0	0	0	0	0	0	0	0	0	0	0	0	0	0	2	2	0	0	0	2	0	0	2	0	0	0	0	0	0	0	0	0	0	0	2	2
recBS00023124_51			A	G	0	0	0	0	0	0	0	0	0	0	0	0	0	0	0	0	2	0	0	0	2	0	0	0	0	2	0	2	0	2	2	2	0	0	2	2	2	2	0	0	0	2	2	2	2
recBS00023128_51	7A	150.539	C	T	0	0	2	2	0	0	2	0	0	2	2	2	2	2	2	0	2	0	0	2	2	2	2	2	0	0	0	0	2	0	0	0	0	2	2	2	0	0	2	0	2	2	0	0	0
recBS00023130_51	1A	19.733	T	G	0	0	2	0	0	0	0	0	0	0	0	0	0	0	0	0	2	0	0	2	2	2	2	2	0	0	0	1	0	2	2	0	2	0	2	2	2	2	2	0	0	2	2	0	0
recBS00023161_51	5B	48.294	C	T	0	0	0	0	0	0	0	0	0	2	0	0	0	2	2	0	0	0	0	2	0	0	0	2	0	0	0	2	2	0	2	2	2	0	0	0	2	2	2	0	0	0	2	2	2
recBS00023166_51	7B	133.591	C	A	2	0	0	0	0	0	0	0	0	0	0	0	2	0	0	0	0	0	0	0	0	2	0	0	0	2	2	0	0	0	0	0	0	0	2	2	0	2	0	0	0	0	0	0	0
recBS00023168_51			G	A	0	0	0	0	0	0	0	0	0	0	0	0	0	0	0	0	0	2	0	0	2	0	2	0	0	0	0	0	0	0	0	0	0	0	0	0	0	0	0	0	0	0	0	0	0
recBS00023185_51	1D	3.502	A	G	0	0	0	0	0	0	0	0	0	0	1	0	0	0	0	0	0	0	0	0	0	0	0	0	0	0	0	0	0	0	0	0	0	0	0	0	0	0	0	0	0	0	0	0	0
recBS00023200_51	7A	228.371	C	T	2	2	0	0	0	2	0	2	2	0	0	0	0	0	0	2	2	2	2	0	2	0	0	0	2	2	2	2	2	2	0	2	0	0	2	2	0	0	0	2	0	0	0	2	2
recBS00023202_51	2A	148.787	G	T	0	0	2	2	2	0	0	0	2	2	2	2	2	2	0	0	0	0	0	2	0	0	0	2	2	0	0	0	2	0	0	2	2	2	2	2	0	0	0	2	2	0	0	2	0
recBS00023203_51	1A	108.725	C	T	0	2	2	2	2	0	2	0	2	2	0	2	2	2	0	0	2	0	0	0	2	0	0	2	0	0	0	0	2	0	0	0	0	2	2	2	0	0	0	2	2	2	0	0	0
recBS00023204_51	4B	102.42	A	G	0	2	0	2	0	2	0	2	0	0	0	0	0	0	0	2	0	2	2	0	0	2	0	0	2	2	0	0	0	0	0	0	0	0	0	0	0	0	0	0	0	0	0	0	0
recBS00023207_51			C	T	2	0	2	2	0	0	2	0	0	2	0	0	0	0	0	0	0	0	0	2	0	2	0	0	0	0	0	0	0	0	0	0	0	2	0	2	0	0	0	2	2	0	0	0	0
recBS00023221_51			A	G	0	0	2	2	2	2	2	2	2	0	0	0	0	0	2	2	2	2	2	2	2	0	2	0	0	0	0	0	0	0	0	0	2	0	0	0	0	0	2	0	0	0	0	0	0
recBS00023222_51	3A	149.314	C	T	0	0	0	0	0	0	2	0	0	0	0	0	2	0	0	0	0	0	0	0	0	0	0	0	0	0	0	0	0	0	0	0	0	2	2	0	0	0	0	2	0	0	0	0	0
recBS00023225_51	7A	101.49	A	C	0	0	0	0	0	2	0	2	0	2	2	2	0	2	0	2	2	2	2	0	2	0	0	0	0	0	2	0	0	0	0	0	2	0	0	0	0	0	0	0	2	0	0	0	2
recBS00023302_51	1B	64.891	G	A	0	0	0	0	0	2	0	0	0	0	0	0	0	0	2	0	0	0	2	0	0	0	2	2	0	0	0	0	0	0	0	0	0	0	0	0	0	0	0	0	0	0	0	0	0
recBS00023407_51	5A	56.475	C	T	0	0	0	0	0	0	0	0	0	0	0	0	0	0	0	0	0	0	0	0	0	2	0	0	0	0	0	2	0	2	2	0	0	0	0	0	2	2	0	0	0	0	2	0	0
recBS00023627_51	6A	62.53	G	A	2	0	0	0	0	2	0	2	0	2	0	0	0	2	0	2	0	2	2	0	0	2	0	0	2	0	2	0	2	0	0	0	0	0	0	2	0	0	0	0	2	0	0	0	0
recBS00023755_51	7A	126.799	T	C	2	0	0	0	0	0	2	0	0	0	0	0	0	0	0	0	0	0	0	0	0	0	0	0	2	0	2	2	2	2	2	2	0	0	0	0	2	0	0	0	0	2	2	2	2
recBS00023803_51			T	C	0	2	0	2	0	2	2	0	0	0	0	0	0	0	0	2	0	2	2	2	0	0	0	0	2	2	0	0	0	0	0	0	2	0	2	0	0	0	0	0	0	0	0	0	0
recBS00023847_51	6A	71.237	A	G	0	0	2	2	0	0	2	0	2	0	2	2	2	0	2	0	0	0	0	2	0	0	0	0	0	0	0	0	0	0	0	0	2	2	2	0	0	0	2	2	2	0	0	0	0
recBS00023884_51	7B	158.338	T	C	0	2	0	0	0	2	0	2	0	2	0	0	0	0	2	2	0	2	2	0	0	0	2	0	0	2	2	2	2	2	2	2	0	0	2	2	2	2	2	0	0	0	2	2	2
recBS00023893_51	6A	86.39	G	T	0	0	0	0	0	0	0	0	0	0	0	0	0	0	0	0	0	0	0	0	0	0	0	0	0	0	2	1	0	0	0	0	0	0	0	0	0	0	0	0	0	0	0	0	0
recBS00023935_51	1A	108.174	C	T	0	0	0	0	0	0	0	0	0	0	0	0	0	0	0	0	2	0	0	0	2	0	0	2	0	0	0	0	0	0	0	0	0	0	2	0	0	0	0	0	0	0	0	0	0
recBS00024107_51	1B	158.591	A	G	2	2	2	2	2	0	2	0	2	2	2	2	2	2	0	0	2	0	0	2	2	0	0	0	0	2	0	2	0	2	2	0	2	2	2	2	2	0	0	2	0	2	2	0	0
recBS00024191_51	6A	79.075	T	C	0	0	2	2	0	0	2	0	2	0	2	0	2	0	2	0	0	0	0	2	0	2	0	0	0	0	0	2	2	2	2	2	2	2	2	2	2	2	2	2	2	0	2	2	2
recBS00024215_51	7B	56.878	G	A	0	0	0	0	0	0	0	0	0	0	0	0	0	0	0	0	0	0	0	0	0	0	0	0	0	0	0	0	0	0	0	0	0	0	0	0	0	0	0	0	0	0	0	0	0
recBS00024262_51	1D	71.901	C	A	2	2	0	0	0	2	0	2	0	0	0	0	0	0	0	2	0	2	2	0	0	0	0	0	2	0	0	0	0	0	0	0	0	0	0	0	0	0	0	0	0	0	0	0	0
recBS00024496_51	3B	110.153	T	C	0	0	0	0	0	0	2	0	0	0	2	2	0	2	0	0	0	0	0	0	0	0	0	0	0	0	0	2	0	0	2	0	0	0	0	0	2	0	0	0	0	2	2	0	0
recBS00024548_51	3A	141.858	A	G	0	0	2	2	0	0	0	0	0	0	0	0	0	0	0	0	0	0	0	0	0	0	0	0	0	0	0	0	0	0	0	0	0	2	2	0	0	0	0	2	2	0	0	0	0
recBS00024619_51	7A	135.126	A	G	1	0	0	0	0	0	2	0	0	0	2	2	2	0	2	0	0	0	0	0	0	2	2	0	2	2	0	2	0	2	2	0	0	0	0	0	2	2	2	0	0	2	2	0	0
recBS00024643_51	2A	151.298	C	T	2	0	0	0	0	0	0	0	0	0	0	0	0	0	0	0	0	0	0	0	0	0	0	2	2	2	0	0	2	0	0	0	0	0	0	0	0	0	0	0	0	0	0	0	0
recBS00024717_51	5B	43.562	A	G	0	2	0	0	0	2	0	0	0	2	2	2	0	2	2	2	0	2	2	0	0	0	2	2	0	2	2	2	2	0	2	2	0	0	2	0	2	0	2	0	0	2	2	2	2
recBS00024766_51	5D	195.681	C	T	0	0	0	0	0	0	0	0	0	0	0	0	0	0	0	0	0	0	0	0	0	0	0	0	0	0	2	2	2	0	0	2	0	0	0	0	0	0	0	0	0	0	0	2	2
recBS00024786_51	7A	110.16	C	T	2	2	0	0	0	2	0	2	2	0	2	2	0	2	0	2	2	2	2	0	2	0	0	0	0	0	2	0	0	0	0	0	2	0	0	0	0	0	0	0	2	0	0	0	2
recBS00024814_51	5B	147.45	T	G	0	2	2	0	0	2	2	2	2	2	2	2	2	2	0	2	2	2	2	2	2	0	0	0	2	2	0	0	0	0	0	0	2	2	2	2	0	0	0	0	0	0	0	0	0
recBS00024829_51	5B	189.515	G	T	0	2	2	2	2	2	2	2	2	2	2	2	2	2	0	2	2	2	2	2	2	0	0	2	0	0	0	2	0	2	2	0	2	2	2	2	2	2	0	2	2	0	2	0	2
recBS00024854_51	5A	53.465	T	C	0	0	0	0	0	0	0	0	0	0	0	0	0	0	0	0	0	0	0	0	0	0	0	0	2	0	0	0	2	0	0	2	0	0	0	0	0	0	0	0	0	0	0	2	2
recBS00024884_51	2D	82.821	A	G	0	2	0	0	2	2	0	2	2	0	0	0	0	0	0	2	2	2	2	0	2	2	2	0	2	2	0	0	0	2	0	0	0	0	0	2	0	0	2	0	0	0	0	0	0
recBS00024901_51	6B	6.169	T	C	0	2	2	2	0	0	2	2	2	0	2	2	2	2	0	0	2	0	0	2	2	2	2	0	0	2	0	0	2	0	0	2	0	2	2	2	0	0	0	2	2	0	0	2	2
recBS00024921_51	2A	132.422	T	C	0	0	0	0	0	0	0	0	0	2	0	0	2	2	0	0	0	0	0	0	0	0	0	2	0	2	0	2	0	2	2	0	0	0	0	2	2	2	0	2	0	2	2	0	2
recBS00025084_51	6A	41.111	G	A	0	2	2	2	2	2	0	2	2	2	0	0	0	0	2	2	0	2	2	2	0	0	2	2	0	0	2	0	2	2	0	2	2	2	2	0	0	0	2	2	2	0	0	2	2
recBS00025191_51	3A	55.593	T	G	0	0	0	0	0	2	0	0	0	2	0	0	0	0	0	2	0	2	2	0	0	0	0	0	0	0	0	0	0	0	0	2	0	0	0	2	0	0	0	0	0	0	0	2	0
recBS00025278_51	7B	92.008	A	G	2	2	0	0	0	2	0	2	0	0	0	0	0	0	0	2	0	2	2	0	0	2	0	0	2	2	0	2	0	2	2	0	0	0	2	0	2	2	0	0	0	0	2	0	2
recBS00025302_51	6B	64.084	A	G	0	0	0	0	0	0	0	0	0	2	0	0	0	0	0	0	0	2	0	0	2	0	0	0	0	0	2	0	0	0	0	0	0	0	0	0	0	0	0	0	2	0	0	0	0
recBS00025580_51			G	T	0	0	0	0	0	2	0	2	0	0	0	0	0	0	0	2	0	2	2	0	0	0	0	0	0	0	0	1	0	0	0	0	0	0	0	0	0	0	0	0	0	0	0	0	0
recBS00025795_51	5B	132.34	T	G	0	2	0	0	0	2	0	2	2	0	0	0	0	0	0	2	0	2	2	2	0	0	0	0	0	0	0	0	2	0	0	0	0	0	0	0	0	0	0	0	0	0	0	0	0
recBS00025880_51	2A	144.414	G	A	0	0	0	0	0	0	2	0	0	0	0	0	0	0	0	0	0	0	0	0	0	0	0	0	0	0	0	2	0	2	0	0	0	0	0	0	0	0	0	0	0	0	0	0	0
recBS00025965_51	1B	39.554	G	A	0	0	2	2	2	2	2	2	2	0	0	2	2	0	0	0	2	0	2	2	2	2	0	0	0	0	0	0	0	0	0	0	2	2	2	2	0	0	0	0	2	0	0	0	0
recBS00025994_51	6A	6.433	T	G	0	0	0	0	2	0	0	0	0	0	0	0	0	0	0	0	0	0	0	2	0	0	0	0	0	0	0	0	0	0	0	0	0	0	0	0	0	0	0	0	0	0	0	0	0
recBS00026037_51	2B	159.656	C	T	0	0	0	0	0	0	0	0	0	0	0	0	0	0	2	0	0	0	0	0	0	2	2	2	2	0	2	0	2	0	0	2	0	0	0	0	0	0	2	0	0	0	0	2	0
recBS00026056_51	7A	133.528	C	A	2	0	0	0	0	0	2	0	0	0	2	2	0	0	2	0	0	0	0	0	0	2	2	0	0	2	0	2	0	0	2	2	0	0	0	0	2	2	2	0	0	2	2	2	0
recBS00026189_51	3A	88.017	T	C	0	0	2	2	0	0	2	0	0	0	2	2	0	0	0	0	0	0	0	0	0	0	0	0	0	2	2	2	0	2	2	0	2	2	2	2	2	2	0	2	2	2	2	0	2
recBS00026203_51	6B	64.822	C	T	0	0	0	0	0	0	0	0	0	0	0	0	0	0	0	0	0	0	0	0	0	0	0	0	0	0	2	0	0	0	0	0	0	0	0	0	0	0	0	0	2	0	0	0	0
recBS00026264_51	3B	78.161	A	C	0	0	0	0	0	0	0	0	0	0	0	0	0	0	0	0	0	0	0	0	0	0	0	0	0	0	0	0	0	0	0	0	0	0	0	0	0	0	0	0	0	0	0	0	0
recBS00026396_51	3A	141.858	A	G	0	0	0	0	0	0	0	0	0	0	0	0	0	0	0	0	0	0	0	0	0	0	0	0	0	0	0	0	0	0	0	0	0	0	0	2	0	0	0	0	0	0	0	0	0
recBS00026453_51	1A	43.468	C	T	0	0	2	2	2	0	0	0	2	0	0	0	0	0	0	0	2	0	0	2	2	2	0	2	0	0	0	1	0	2	2	0	2	2	2	2	2	2	2	2	2	2	2	0	0
recBS00026471_51	3B	5.786	G	T	0	0	0	0	2	0	0	0	0	0	0	0	0	2	0	2	0	2	2	0	0	0	0	0	0	2	0	0	0	0	0	0	0	0	0	0	0	0	0	0	0	0	0	0	2
recBS00026622_51	7A	152.783	G	T	0	0	0	0	0	0	0	0	2	0	0	0	0	0	0	0	0	0	0	0	0	0	0	0	2	0	0	0	0	2	0	0	2	0	0	0	0	0	0	0	0	0	0	0	0
recBS00026679_51	5B	121.428	A	G	2	2	0	0	0	2	0	2	0	0	0	0	0	0	0	2	0	2	2	0	0	0	0	0	0	0	2	2	0	2	0	2	0	2	0	0	0	2	0	0	2	0	0	2	2
recBS00026917_51	1A	70.102	T	G	2	2	2	2	2	0	0	2	2	0	2	0	2	2	0	0	2	0	0	2	2	0	0	0	2	0	0	0	2	0	0	0	2	2	2	2	0	0	0	2	0	0	0	0	0
recBS00027006_51	1B	173.624	A	G	0	0	0	0	0	0	0	0	0	0	0	0	0	0	2	0	0	0	0	0	0	2	2	2	2	0	0	0	0	0	0	0	0	0	2	0	0	2	0	0	2	0	0	0	0
recBS00027054_51	7B	102.794	A	G	0	2	0	0	0	2	0	2	2	0	0	0	0	0	1	2	0	2	2	0	0	2	1	1	2	0	1	0	2	0	0	2	0	0	0	2	0	2	1	0	2	0	0	2	0
recBS00027058_51	7B	102.794	T	C	0	0	0	0	0	0	0	0	2	0	0	0	0	0	1	0	0	0	0	0	0	0	1	0	2	0	0	0	2	0	0	2	0	0	0	0	0	2	1	0	2	0	0	2	0
recBS00027226_51	7A	216.363	A	G	0	0	0	0	2	2	0	0	2	0	0	2	0	2	0	0	0	0	0	0	0	0	0	0	0	0	0	0	0	0	0	0	2	0	0	0	0	0	0	0	0	0	0	0	0
recBS00027465_51	5A	53.465	A	G	0	0	0	0	0	0	0	0	0	0	0	0	0	0	0	0	0	0	0	0	0	0	0	0	2	0	0	0	2	0	0	2	0	0	0	0	0	0	0	0	0	0	0	2	2
recBS00027466_51	5A	53.465	A	G	0	0	0	0	0	0	0	0	0	0	0	0	0	0	0	0	0	0	0	0	0	0	0	0	2	0	0	0	2	0	0	2	0	0	0	0	0	0	0	0	0	0	0	2	2
recBS00027484_51			T	G	0	0	0	0	0	0	0	0	0	0	0	0	0	0	0	0	0	0	0	0	0	0	2	0	0	0	0	0	0	0	0	0	0	0	0	0	0	0	0	0	0	0	0	0	0
recBS00027514_51	7D	26.202	A	G	0	0	0	0	0	0	0	0	0	0	0	0	0	0	0	0	0	0	0	0	0	0	0	0	0	0	0	0	0	0	0	0	0	0	0	0	0	0	0	0	0	0	0	0	0
recBS00027799_51	2A	153.43	T	C	2	0	0	0	0	0	0	0	0	0	0	0	0	0	0	0	0	0	0	0	0	0	0	2	2	2	0	0	2	2	0	0	0	0	0	0	0	0	0	0	0	0	0	0	0
recBS00027830_51			T	C	0	0	0	0	0	2	0	2	0	0	0	2	0	0	0	2	2	2	2	0	2	0	0	0	0	0	2	2	2	2	2	2	0	0	0	0	2	2	0	0	0	2	2	2	2
recBS00027942_51	6B	32.856	A	G	2	0	0	0	0	0	0	0	0	2	0	0	0	0	0	0	0	0	0	0	0	0	2	0	0	0	2	0	2	0	0	2	0	0	0	0	0	0	0	0	0	0	0	2	2
recBS00028063_51	2B	134.712	T	G	0	0	0	0	2	0	0	0	0	0	2	0	0	0	0	0	0	0	0	0	0	0	2	0	0	0	2	0	0	0	0	0	0	0	0	0	0	0	0	0	0	0	0	0	0
recBS00028082_51	5B	144.257	T	C	0	0	2	2	0	0	0	2	1	2	2	2	0	2	0	0	0	0	0	2	0	0	0	0	0	0	0	0	2	2	2	0	0	0	2	0	2	2	0	2	2	2	2	0	0
recBS00028088_51	6B	7.795	G	T	2	0	2	2	2	0	2	2	2	2	2	2	2	2	2	0	2	2	0	2	2	2	0	2	2	0	2	0	0	2	2	0	0	2	2	2	2	2	0	2	2	2	2	0	0
recBS00028146_51	1A	101.642	G	A	0	0	0	0	0	0	0	0	0	0	2	2	0	0	0	0	0	0	0	2	0	2	0	0	2	0	2	2	0	2	0	2	0	0	2	0	0	0	2	0	0	0	0	2	2
recBS00028183_51	5B	51.036	T	C	2	2	0	2	0	2	2	2	0	0	0	0	0	0	0	2	0	2	2	0	0	0	2	0	2	0	2	0	0	0	0	0	0	0	2	2	0	0	0	0	0	0	0	0	2
recBS00028217_51	6B	57.074	G	A	0	0	2	0	0	0	2	2	2	2	2	2	2	2	0	0	2	0	0	2	0	0	2	0	0	0	0	0	0	0	0	0	2	0	0	0	0	0	0	2	0	0	0	0	0
recBS00028476_51	1B	117.812	C	T	0	0	0	0	0	0	0	0	0	0	0	0	0	0	0	0	0	0	0	0	0	0	2	0	2	0	2	0	2	0	0	2	0	0	0	0	0	0	0	0	0	0	0	2	0
recBS00028660_51	3A	85.386	G	A	0	0	0	0	2	2	0	2	2	2	0	0	2	2	2	2	2	2	2	2	2	2	0	2	0	0	0	0	2	0	0	2	0	0	0	0	0	0	2	0	0	0	0	0	0
recBS00028747_51	1B	137.003	G	A	0	0	0	2	0	0	0	0	2	2	0	0	2	0	2	0	2	0	0	0	2	2	2	2	2	0	2	2	0	0	2	0	0	0	2	0	2	2	0	2	2	2	2	0	0
recBS00028793_51	7B	71.328	G	A	0	0	0	0	0	0	0	0	0	0	0	0	0	0	0	0	0	0	0	0	0	0	0	0	0	0	0	0	0	0	0	0	0	0	0	0	0	0	0	0	0	0	0	0	0
recBS00029127_51	6A	130.393	G	T	0	2	2	2	2	2	2	2	0	2	2	2	2	2	0	2	2	2	2	2	2	2	0	2	0	0	2	0	2	0	0	2	0	0	2	0	0	0	2	2	0	0	0	2	2
recBS00029224_51			G	A	0	0	0	0	0	0	0	0	0	0	0	0	0	0	0	0	0	0	0	0	0	0	0	2	2	0	2	1	2	0	2	2	0	0	0	0	2	2	0	0	0	2	2	2	2
recBS00029257_51	6A	74.238	C	T	2	2	0	0	0	0	0	0	0	0	0	0	0	0	0	0	0	0	0	0	0	0	0	0	0	0	0	2	2	2	2	2	0	0	0	0	2	2	0	0	0	0	2	2	2
recBS00029286_51	7B	94.835	C	T	2	2	2	2	0	2	2	2	0	2	2	2	2	2	0	2	0	2	2	2	0	2	0	0	2	0	2	2	0	2	2	0	2	2	2	0	2	2	0	2	0	0	2	0	2
recBS00029332_51	2A	117.201	T	C	0	0	0	0	0	0	0	0	0	0	0	2	0	0	0	0	0	0	0	0	0	0	0	0	2	0	0	2	0	2	2	0	0	0	0	0	2	2	0	0	0	2	2	0	0
recBS00029346_51	1A	60.72	A	G	0	0	0	0	0	0	0	0	0	2	0	0	0	0	0	0	0	0	0	0	0	0	0	0	0	0	0	1	0	0	2	0	0	0	0	0	2	2	0	0	0	2	2	0	0
recBS00029347_51	5A	43.267	A	G	0	0	0	0	0	0	0	0	0	0	0	0	0	0	0	0	0	0	0	0	0	2	0	0	0	0	2	0	0	0	0	0	0	0	0	0	0	0	2	0	0	0	0	0	2
recBS00029348_51	5B	150.926	A	G	0	0	2	0	0	0	0	0	0	0	0	0	0	0	0	0	0	0	0	0	0	0	0	0	0	0	0	0	0	2	2	0	0	0	2	0	2	2	0	0	2	2	2	0	0
recBS00029434_51	6B	4.254	A	G	2	0	2	2	0	0	2	2	2	0	2	2	2	2	0	0	2	2	0	2	2	2	0	0	2	0	0	0	0	2	2	0	0	2	2	2	2	2	0	2	2	2	2	0	0
recBS00029540_51	5B	141.907	A	C	0	0	0	0	0	0	0	0	0	0	0	0	0	0	2	0	0	0	0	0	0	2	2	2	0	0	2	2	0	0	0	2	0	0	0	0	0	0	2	0	0	0	0	2	2
recBS00029548_51	3B	65.722	G	A	0	0	0	0	0	0	0	0	0	0	0	0	0	0	0	0	0	0	0	0	0	0	0	0	0	0	0	0	0	0	0	0	0	0	0	2	0	0	0	0	0	0	0	0	0
recBS00029569_51			G	A	0	0	0	0	2	2	0	0	0	0	0	2	0	0	0	2	0	2	2	0	0	2	0	0	2	2	0	0	2	0	0	0	0	0	0	0	0	0	2	0	0	0	0	0	0
recBS00029713_51	2B	83.796	T	G	0	0	0	0	0	0	0	0	0	2	2	2	0	2	0	0	0	0	0	0	0	0	0	2	0	2	0	1	2	2	2	2	0	2	2	2	2	2	0	2	2	2	2	2	0
recBS00029852_51	5B	137.098	C	A	0	2	0	0	0	2	0	0	0	0	0	0	0	0	0	2	0	2	2	0	0	0	0	0	0	0	0	0	2	0	0	0	0	0	0	0	0	0	0	0	0	0	0	0	0
recBS00029871_51	5A	88.026	T	C	0	2	0	0	0	0	0	0	0	0	0	0	2	0	0	0	0	0	0	0	0	0	2	0	0	0	0	0	0	0	0	0	0	0	0	0	0	0	0	0	0	0	0	0	0
recBS00030043_51	1A	113.77	C	A	2	0	0	0	2	2	0	2	2	0	0	0	0	0	0	2	2	2	2	2	2	0	0	0	0	0	0	0	2	0	0	0	0	0	0	0	0	0	0	0	0	0	0	0	0
recBS00030361_51			C	T	0	0	0	0	0	0	0	0	0	0	0	0	0	0	0	0	2	0	0	0	2	0	0	0	0	0	2	0	2	0	0	2	0	0	0	0	0	0	0	0	0	0	0	2	0
recBS00030364_51	2B	130.618	T	C	2	2	0	0	0	2	0	2	0	0	0	0	0	0	2	2	0	2	2	2	0	0	2	0	2	0	0	2	0	2	2	0	0	2	0	2	2	2	0	0	0	2	2	0	2
recBS00030430_51	3B	68.87	C	T	2	2	0	0	2	2	2	2	1	2	2	2	2	2	0	2	2	2	2	2	2	2	0	2	0	0	0	0	0	2	0	2	2	0	2	0	0	0	0	2	0	0	0	2	0
recBS00030534_51	3B	67.455	G	A	0	0	2	2	0	0	0	0	0	0	0	0	0	0	2	0	0	0	0	0	0	0	2	0	0	2	0	2	2	0	2	2	0	2	0	2	2	2	2	0	2	2	2	2	2
recBS00030571_51	4B	74.621	T	C	2	2	0	0	0	2	0	2	0	0	0	0	2	0	0	2	0	2	2	0	0	0	0	0	2	0	0	0	0	0	0	0	0	0	0	0	0	0	0	0	0	0	0	0	0
recBS00030580_51	3B	69.527	A	G	0	0	2	2	0	0	0	0	1	0	0	0	0	0	2	0	0	0	0	0	0	0	2	0	2	0	2	0	2	0	0	0	0	2	0	0	0	0	2	0	2	0	0	0	2
recBS00030644_51	1A	70.102	T	C	2	2	2	2	2	0	0	2	2	0	2	0	2	2	0	0	2	0	0	2	2	0	0	0	2	0	0	0	2	0	0	0	2	2	2	2	0	0	0	2	0	0	0	0	0
recBS00030667_51	1B	62.58	A	G	0	0	0	0	0	0	0	0	0	0	0	0	0	0	0	0	0	0	0	0	0	0	0	0	0	0	0	0	0	0	0	0	0	0	0	0	0	0	0	0	0	0	0	0	0
recBS00030838_51	4A	66.954	A	G	0	0	0	0	0	0	0	0	0	0	0	0	0	0	0	0	0	0	0	0	0	0	0	0	0	0	0	0	0	2	2	0	0	0	0	0	2	0	0	0	0	2	2	0	2
recBS00030842_51	4B	65.7	C	T	0	2	0	0	0	2	0	2	0	0	0	0	2	0	0	2	0	2	2	0	0	0	0	0	0	0	0	0	0	0	0	0	0	0	2	0	0	0	0	0	0	0	0	0	0
recBS00030998_51	6A	74.238	A	G	2	2	0	0	0	0	0	0	0	0	0	0	0	0	0	0	0	0	0	0	0	0	0	0	0	0	0	2	2	2	2	2	0	0	0	0	2	1	0	0	0	0	2	2	2
recBS00031140_51	2A	101.974	G	A	2	2	0	0	0	2	0	0	0	0	0	0	0	0	2	2	0	2	2	0	0	0	2	2	2	0	2	2	2	2	2	2	0	0	0	0	2	2	2	0	0	2	2	2	2
recBS00031141_51	7B	71.662	G	T	0	0	0	0	0	0	0	0	0	0	0	0	0	0	0	0	0	0	0	0	0	0	0	0	0	0	0	0	0	0	0	0	0	0	0	0	0	0	0	0	0	0	0	0	0
recBS00031143_51	2B	93.011	G	T	0	0	0	0	0	0	0	0	0	0	0	0	0	0	0	0	0	0	0	0	0	0	0	0	0	0	0	1	2	0	0	0	0	0	0	0	0	0	0	0	0	0	0	0	0
recBS00031178_51			A	G	0	0	0	0	0	2	0	2	0	0	0	0	0	0	0	2	0	2	2	0	0	0	0	0	0	0	0	0	0	0	0	0	0	0	0	2	0	0	0	0	0	0	0	0	0
recBS00031200_51	1A	70.785	C	T	2	2	2	2	2	0	0	0	2	0	2	0	2	2	0	0	2	0	0	2	2	0	0	0	2	0	0	0	2	0	0	0	2	2	2	2	0	0	0	2	0	0	0	0	0
recBS00031402_51	3B	79.944	C	T	0	0	0	0	0	0	0	0	0	0	0	0	0	0	0	0	0	0	0	0	0	0	0	0	0	0	0	0	0	0	0	0	0	0	0	0	0	0	0	0	0	0	0	0	0
recBS00031411_51	5B	56.595	G	A	0	0	0	2	0	2	0	0	2	2	0	0	0	2	0	2	2	0	0	0	2	0	0	0	2	0	0	0	0	0	0	0	0	2	0	2	0	0	0	0	2	0	0	0	0
recBS00031596_51	1B	84.226	T	C	0	0	0	0	0	0	0	0	0	0	0	0	0	0	0	0	0	0	0	0	0	0	0	0	0	0	0	0	0	0	0	0	0	0	0	0	0	0	0	0	0	0	0	0	2
recBS00031652_51	4B	71.914	G	A	0	2	0	0	0	2	0	2	0	0	0	0	2	0	0	2	0	2	2	0	0	0	0	0	0	0	0	0	0	0	0	0	0	0	2	0	0	0	0	0	0	0	0	0	0
recBS00032003_51	5B	0.428	G	A	0	2	0	0	2	2	0	2	0	2	2	2	0	2	0	2	0	2	2	2	0	0	0	2	2	0	2	0	0	0	0	2	0	0	0	0	2	0	0	2	0	2	0	2	0
recBS00032035_51	5D	204.583	T	G	0	0	0	0	0	0	0	0	0	0	0	0	0	0	0	0	0	0	0	0	0	0	0	0	0	2	0	0	0	2	0	0	0	0	0	0	0	0	0	0	0	0	0	0	0
recBS00032039_51	1B	132.59	C	A	0	0	0	0	0	2	0	2	0	0	0	0	0	0	2	2	0	2	2	0	0	2	0	0	0	0	0	0	0	0	0	0	0	0	0	0	0	2	2	0	0	0	0	0	2
recBS00032149_51	1D	78.364	G	A	0	0	2	2	2	0	2	0	0	2	2	2	2	2	2	0	2	0	0	2	2	0	2	2	0	0	2	0	2	0	0	2	2	2	2	2	0	2	2	2	2	0	0	2	0
recBS00032235_51	5B	57.831	G	T	0	0	0	0	0	0	0	0	0	0	0	0	0	0	0	0	0	0	0	0	0	0	0	0	0	0	0	0	0	0	0	0	0	0	0	0	0	0	0	0	0	0	0	0	0
recBS00032252_51	2D	42.373	G	A	0	0	0	0	0	0	0	0	0	0	0	0	0	0	0	0	0	0	0	0	0	0	0	0	0	0	0	0	0	0	0	0	0	0	0	0	0	0	0	0	0	0	0	0	0
recBS00032525_51			G	A	2	2	0	0	2	2	0	0	0	0	0	0	0	0	0	2	0	2	2	0	0	0	0	0	2	0	0	0	0	0	0	0	0	0	0	0	0	0	0	0	0	0	0	0	0
recBS00032692_51	3B	70.698	A	C	2	0	0	0	2	0	2	2	2	2	0	0	2	2	0	0	2	0	0	2	0	0	0	0	0	0	0	0	0	0	0	0	2	0	2	0	0	0	0	2	0	0	0	0	0
recBS00032830_51	3B	62.569	G	A	2	0	2	2	0	2	0	0	2	0	0	0	0	0	2	2	0	2	2	0	0	0	2	2	0	0	2	0	0	2	0	2	0	2	0	2	0	0	2	0	2	0	0	2	2
recBS00033008_51	6B	57.074	T	C	0	0	0	0	2	2	0	0	0	0	0	0	0	0	2	2	0	2	2	0	2	0	2	2	0	2	0	0	0	2	0	0	0	0	0	0	0	0	2	0	2	0	0	0	0
recBS00033182_51	5B	170.51	A	G	0	0	0	0	0	0	0	0	0	0	0	0	0	0	0	0	0	0	0	0	0	0	0	0	0	0	0	0	0	0	0	0	0	0	0	0	0	0	0	0	0	0	0	0	0
recBS00033405_51	1D	71.901	A	G	2	2	0	0	0	2	0	2	0	0	0	0	0	0	0	2	0	2	2	0	0	0	0	0	2	0	0	0	0	0	0	0	0	0	0	0	0	0	0	0	0	0	0	0	0
recBS00033487_51	5B	121.428	T	C	2	2	0	0	0	2	0	2	0	0	0	0	0	0	0	2	0	2	2	0	0	0	0	0	0	0	2	2	0	2	0	2	0	2	0	0	0	2	0	0	2	0	0	2	2
recBS00033641_51	6B	28.423	C	T	0	0	0	0	2	2	0	0	0	2	0	0	0	0	2	2	0	0	2	0	0	0	2	0	2	2	0	2	0	2	2	0	2	0	0	0	2	2	0	0	0	2	2	0	0
recBS00033642_51	6B	32.364	G	A	2	2	2	2	0	0	2	2	2	0	2	2	2	2	0	0	2	0	0	2	2	0	0	0	0	0	0	0	0	0	0	0	0	0	0	2	0	0	0	2	0	0	0	0	0
recBS00033658_51	3A	86.522	A	G	0	0	0	0	0	0	0	0	0	0	0	0	0	0	0	0	0	0	0	0	0	0	0	0	0	0	0	0	0	0	0	0	0	0	0	0	0	0	0	0	0	0	0	0	0
recBS00033738_51	1B	60.624	A	G	0	0	0	0	0	0	0	0	0	0	0	0	0	0	0	0	0	0	0	0	0	0	0	0	0	0	0	0	0	0	0	0	0	0	0	0	0	0	0	0	0	0	0	0	0
recBS00033768_51			C	T	0	0	0	0	0	0	0	0	0	0	0	0	0	0	0	0	0	0	0	2	0	0	0	0	0	0	0	0	0	0	0	0	0	0	0	0	0	0	0	0	0	2	0	0	0
recBS00033782_51	7A	36.054	A	G	2	2	0	0	0	0	0	0	0	0	0	0	2	0	0	0	0	0	0	0	0	0	0	0	0	0	0	0	0	0	0	0	0	0	0	0	0	0	2	0	0	0	0	0	0
recBS00034085_51	7A	139.856	A	C	2	2	0	0	0	0	0	0	2	0	0	0	2	0	2	0	0	0	0	0	0	2	2	0	2	0	2	2	2	0	2	0	2	0	0	0	2	2	2	0	0	0	2	0	0
recBS00034101_51	5A	49.732	T	G	2	2	2	2	0	0	2	0	2	2	2	2	2	2	2	0	2	0	0	2	2	0	2	2	0	0	0	0	0	0	0	0	2	2	2	0	0	0	0	2	2	2	0	0	0
recBS00034147_51	4B	114.305	C	T	0	0	0	0	0	0	0	0	0	0	0	0	0	0	2	0	0	0	0	0	0	0	2	2	0	0	2	0	2	2	0	0	0	0	0	0	0	0	2	0	0	0	0	0	2
recBS00034148_51	4B	113.671	G	A	2	0	0	0	2	0	0	0	0	0	0	0	0	0	2	0	0	0	0	0	0	2	2	2	2	0	2	0	2	2	0	0	0	2	0	0	0	0	2	2	2	0	0	0	2
recBS00034245_51	2B	96.987	C	A	0	0	0	0	0	0	0	0	0	0	0	0	0	2	0	0	0	0	0	0	0	0	0	0	2	2	2	2	0	0	2	0	0	0	0	0	2	2	0	0	0	2	2	0	2
recBS00034255_51	4B	61.838	T	C	2	0	0	0	2	0	0	0	0	0	0	0	0	0	0	0	0	0	0	0	0	0	0	0	0	0	0	0	0	0	0	0	0	0	0	0	0	0	0	0	0	0	0	0	0
recBS00034450_51	1B	103.975	T	C	0	0	0	0	0	0	0	0	0	0	0	0	0	0	0	0	0	0	0	0	0	0	0	0	0	0	2	2	0	0	2	0	0	0	0	0	2	2	0	0	0	2	2	0	2
recBS00034553_51	6D	123.148	C	T	0	0	0	0	0	0	0	0	0	2	0	0	0	0	0	0	0	0	0	0	0	0	0	0	0	0	2	2	0	0	0	0	0	0	0	0	0	0	0	0	0	0	0	0	0
recBS00034554_51	6B	93.502	T	C	0	0	0	0	0	0	0	0	0	2	0	0	0	0	0	0	0	0	0	0	0	0	0	0	0	2	2	2	0	0	0	0	0	0	2	0	0	0	0	0	0	2	0	0	0
recBS00034704_51	5A	49.229	A	C	0	0	0	0	0	0	0	0	2	2	0	0	0	0	0	0	2	0	0	0	2	2	0	0	0	0	2	0	2	0	0	2	0	0	0	2	0	0	0	0	0	0	0	2	0
recBS00034899_51	1A	113.453	G	A	0	2	2	2	2	0	2	0	2	2	0	2	2	2	0	0	2	0	0	0	2	0	0	2	0	0	0	0	2	0	0	2	0	2	2	2	0	0	0	2	2	2	0	0	0
recBS00035032_51	7A	116.675	T	C	0	0	0	0	0	0	0	0	0	0	0	0	0	0	0	0	0	0	0	0	0	0	0	0	0	0	2	0	0	0	0	0	0	0	0	0	0	0	0	0	0	0	0	0	0
recBS00035033_51	7A	116.675	C	A	0	0	0	0	0	0	0	0	0	0	0	0	0	0	0	0	0	0	0	0	0	0	0	0	0	0	2	0	0	0	0	0	0	0	0	0	0	0	0	0	0	0	0	0	0
recBS00035083_51	7A	35.315	T	C	2	2	2	2	2	0	2	2	0	2	2	2	2	2	2	0	2	0	0	2	2	2	2	2	0	0	0	2	0	2	0	0	2	0	2	2	0	0	2	0	0	0	0	0	0
recBS00035137_51	3B	71.34	G	A	0	0	0	0	2	0	2	2	2	2	0	0	2	2	0	0	2	0	0	2	0	0	0	0	0	0	0	0	0	0	0	0	2	0	2	0	0	0	0	2	0	0	0	0	0
recBS00035273_51	1A	149.819	C	T	0	2	2	2	0	2	0	2	0	2	0	0	0	0	2	2	0	2	2	0	0	0	2	2	2	2	2	2	0	2	2	0	0	0	0	0	2	2	2	2	0	0	2	2	2
recBS00035307_51	4A	11.598	T	C	2	2	2	2	2	2	0	0	2	0	0	0	2	0	2	2	2	2	2	2	2	0	2	0	2	2	0	2	0	2	2	0	0	2	2	0	2	2	2	2	2	0	2	0	2
recBS00035381_51			G	A	0	0	0	0	0	0	0	0	0	0	0	0	0	0	2	0	0	2	0	0	0	0	0	2	0	0	0	0	0	2	0	0	0	0	0	0	0	0	2	0	0	0	0	0	2
recBS00035426_51	4B	81.716	C	T	0	2	0	0	0	2	0	2	0	0	0	0	0	0	2	2	0	2	2	0	0	2	2	2	0	2	2	1	0	2	0	0	0	0	0	0	0	0	0	0	0	0	0	0	0
recBS00035559_51	7B	93.164	A	C	2	2	2	2	0	2	2	2	0	2	2	2	2	2	0	2	0	2	2	2	0	2	0	0	2	0	2	2	0	2	2	0	2	2	2	0	2	2	0	2	0	0	2	0	2
recBS00035630_51	7B	53.755	T	C	2	0	0	0	0	2	0	0	0	0	0	0	0	0	0	2	0	2	2	0	0	0	0	0	0	0	0	0	0	0	0	0	0	0	0	0	0	0	0	0	0	0	0	0	0
recBS00035678_51	7A	135.807	T	C	0	2	0	0	0	0	0	0	0	0	0	0	0	0	0	0	0	0	0	0	0	0	0	0	0	0	0	0	0	0	0	2	0	0	0	0	0	0	0	0	0	0	0	2	0
recBS00035738_51			T	G	0	0	0	0	0	0	0	0	0	0	0	0	0	0	0	0	0	0	0	0	0	0	0	0	0	0	0	0	0	0	0	0	0	0	0	0	0	0	0	0	0	0	0	0	0
recBS00035794_51	1B	63.911	G	A	0	0	0	0	0	0	0	0	0	0	0	0	0	0	0	0	0	0	0	0	0	0	0	0	0	0	0	0	0	0	0	0	0	0	0	0	0	0	0	0	0	0	0	0	0
recBS00035807_51	7A	135.538	A	G	1	0	0	0	0	0	2	0	0	0	2	2	2	0	2	0	0	0	0	0	0	2	2	0	2	2	0	2	0	2	2	0	0	0	0	0	2	2	2	0	0	2	2	0	0
recBS00035894_51	2B	95.147	G	A	0	0	0	0	0	0	0	0	0	0	0	0	0	0	0	0	0	0	0	0	0	0	0	0	2	0	0	0	0	0	0	0	0	2	0	0	0	0	0	2	2	0	0	0	0
recBS00036033_51	6A	84.112	T	C	0	0	0	0	0	0	0	0	0	0	0	0	0	0	0	0	0	0	0	0	0	0	0	0	0	0	2	0	0	0	0	2	0	0	0	0	0	0	0	0	0	0	0	2	2
recBS00036102_51			C	T	0	0	0	0	2	2	0	0	0	0	0	0	0	0	0	2	0	2	2	0	0	0	0	0	0	2	0	0	0	2	0	0	0	0	0	0	0	0	0	0	0	0	0	0	2
recBS00036104_51	1A	110.678	C	T	0	2	2	2	2	0	2	0	2	2	0	2	2	2	0	0	2	0	0	0	2	0	0	2	0	0	0	0	0	0	0	2	0	2	0	2	0	0	0	2	2	2	0	0	0
recBS00036168_51	3A	129.978	C	T	2	0	0	0	2	0	0	2	0	2	2	0	2	2	2	0	2	0	0	0	0	2	2	2	0	2	2	0	2	0	0	0	2	0	2	2	0	0	2	0	0	0	0	0	2
recBS00036211_51	6A	79.075	T	G	0	0	2	2	0	0	2	0	2	0	2	0	2	0	2	0	0	0	0	2	0	2	0	0	0	0	0	2	2	2	2	2	2	2	2	2	2	2	2	2	2	0	2	2	2
recBS00036434_51	5B	100.762	T	C	0	0	0	0	0	0	0	0	0	0	0	0	2	0	0	0	0	0	0	0	0	0	0	2	0	0	0	0	0	0	0	0	0	0	0	0	0	0	0	0	0	0	0	0	0
recBS00036521_51			A	G	0	0	0	0	0	0	0	0	0	0	0	0	0	0	0	0	0	0	0	0	0	0	2	0	0	0	2	0	2	0	0	2	0	0	0	0	0	0	0	0	0	0	0	2	0
recBS00036558_51	1D	164.079	A	G	2	2	0	0	0	0	0	0	0	0	0	0	2	0	0	0	0	0	0	0	0	0	0	0	2	2	2	2	2	2	2	2	0	0	0	0	2	2	0	0	0	2	2	2	2
recBS00036766_51	2A	98.434	G	A	0	0	2	2	0	0	0	2	0	0	0	0	2	0	0	2	2	2	0	0	2	0	0	0	0	0	0	0	0	0	0	0	0	0	0	0	0	0	0	0	0	0	0	0	0
recBS00036839_51			A	C	0	0	0	0	0	0	0	0	0	0	0	0	0	0	0	0	0	0	0	0	0	0	0	0	0	0	0	0	0	0	0	0	0	0	0	0	0	0	0	0	0	0	0	0	0
recBS00036851_51	5A	130.901	A	G	2	0	2	2	2	0	2	0	2	0	0	0	0	0	2	0	2	0	0	2	2	0	2	2	2	0	0	0	0	0	0	0	2	2	0	2	0	0	2	2	2	0	0	0	2
recBS00036866_51	1B	60.624	A	C	0	0	0	0	0	0	0	0	0	0	0	0	0	0	0	0	0	0	0	0	0	0	0	0	0	0	0	0	0	0	0	0	0	0	0	0	0	0	0	0	0	0	0	0	0
recBS00036907_51	5A	49.389	C	T	0	2	2	2	0	0	2	0	0	2	2	2	2	2	2	0	0	0	0	2	0	0	2	2	0	0	0	0	0	0	0	0	2	2	2	0	0	0	0	2	2	2	0	0	0
recBS00036942_51			T	G	2	2	2	2	0	0	2	0	2	0	0	0	2	0	0	0	2	0	0	0	2	0	0	2	0	0	0	0	0	0	0	0	0	2	0	0	0	0	0	2	2	0	0	0	0
recBS00037006_51	6A	83.73	A	C	2	2	2	2	2	0	2	0	2	0	2	0	2	0	2	0	2	0	0	2	2	2	0	0	0	0	0	0	0	0	0	0	2	2	0	2	0	0	2	2	2	0	0	0	0
recBS00037007_51	1A	70.102	C	T	2	2	2	2	2	0	0	2	2	0	2	0	2	2	0	0	2	0	0	2	2	0	0	0	2	0	0	0	2	0	0	0	2	2	2	2	0	0	0	2	0	0	0	0	0
recBS00037023_51	5B	138.726	C	T	0	2	0	0	0	2	0	0	0	0	0	0	0	0	0	2	0	2	2	0	0	0	0	0	0	0	0	0	2	0	0	0	0	0	0	0	0	0	0	0	0	0	0	0	0
recBS00037189_51	3A	15.05	A	C	0	0	0	0	0	0	0	0	0	0	0	2	0	2	0	0	0	0	0	0	0	0	0	0	0	0	0	0	0	0	0	0	0	0	0	0	0	0	0	0	0	0	0	0	0
recBS00037421_51	7A	42.085	G	A	2	2	2	2	2	0	2	2	0	2	0	2	2	2	0	0	2	0	0	2	2	2	0	0	0	0	0	0	0	0	0	0	0	0	2	2	0	0	2	0	0	0	0	0	0
recBS00037487_51			A	G	0	0	0	0	0	0	0	0	2	0	0	0	0	0	0	0	0	0	0	2	0	0	0	0	0	0	0	0	0	0	0	0	0	0	0	0	0	0	0	0	0	0	0	0	0
recBS00037537_51	3A	90.494	A	G	0	0	2	2	0	0	2	0	0	0	0	0	0	0	0	0	0	0	0	0	0	0	0	0	2	2	0	2	0	2	2	0	2	2	2	0	2	2	0	0	2	2	2	0	0
recBS00037976_51	1A	109.272	A	G	0	2	2	2	2	0	2	0	2	2	0	2	2	2	0	0	2	0	0	0	2	0	0	2	0	0	0	0	2	0	0	0	0	2	2	2	0	0	0	2	2	2	0	0	0
recBS00038217_51	2B	83.796	A	G	0	0	0	0	0	0	0	0	0	2	2	2	0	2	0	0	0	0	0	0	0	0	0	2	0	2	0	1	2	2	2	2	0	2	2	2	2	2	0	2	2	2	2	2	0
recBS00038418_51	1D	82.817	A	G	0	0	0	0	0	0	0	2	0	0	0	0	0	0	0	0	0	2	2	0	0	0	0	0	0	0	0	0	0	0	0	0	0	0	0	0	0	0	0	0	0	0	0	0	0
recBS00038498_51	2B	42.466	C	T	2	2	2	0	2	2	0	2	2	0	0	0	2	0	2	2	2	2	2	2	2	0	2	0	2	0	0	0	2	0	0	0	2	0	2	0	0	0	2	2	0	0	0	0	0
recBS00038787_51	7A	125.829	A	G	2	0	0	0	0	2	2	2	0	0	0	0	0	0	0	2	0	2	2	0	0	0	0	0	0	0	0	0	0	0	0	0	0	0	0	0	0	0	0	0	0	0	0	0	0
recBS00038820_51			C	T	2	0	2	2	0	0	0	0	0	0	0	0	0	0	0	0	2	0	0	0	2	0	0	0	0	0	0	0	0	0	0	0	0	0	0	0	0	0	0	0	0	0	0	0	0
recBS00038834_51	3D	82.564	C	T	0	0	0	0	0	0	0	0	0	0	0	0	0	0	0	0	0	0	0	0	0	0	0	0	0	0	2	2	2	2	2	2	0	0	0	0	2	0	0	0	0	2	2	2	2
recBS00039118_51	7B	102.881	C	A	0	2	0	0	0	2	0	2	2	0	0	0	0	0	2	2	0	2	2	0	0	2	2	2	2	0	2	0	2	0	0	2	0	0	0	2	0	2	2	0	2	0	0	2	0
recBS00039135_51	1B	110.156	C	A	2	2	0	2	0	0	2	0	2	2	2	0	2	2	2	0	2	0	0	2	0	2	0	2	0	0	0	0	0	2	0	0	2	2	2	2	0	0	2	2	2	0	0	0	0
recBS00039147_51	4A	102.044	T	C	0	0	0	2	0	0	0	0	2	0	0	2	0	0	2	0	0	0	0	2	0	2	2	0	2	2	2	2	2	0	0	0	2	2	0	0	0	0	2	0	2	0	0	0	2
recBS00039148_51	4A	102.044	A	G	0	0	0	2	0	0	0	0	2	0	0	2	0	0	2	0	0	0	0	2	0	2	2	0	2	2	2	2	2	0	0	0	2	2	0	0	0	0	2	0	2	0	0	0	2
recBS00039185_51	2B	152.59	G	T	0	0	0	0	0	0	0	0	0	0	0	0	0	0	2	0	0	0	0	0	0	0	2	0	2	2	0	2	2	2	2	2	0	0	0	0	2	2	0	0	0	2	2	2	2
recBS00039187_51	2B	152.59	A	G	2	2	0	0	0	2	2	2	0	0	0	2	2	2	0	2	2	2	0	0	2	0	0	0	0	0	2	0	0	0	0	0	2	0	2	0	0	0	2	0	0	0	0	0	0
recBS00039218_51	3B	33.727	G	T	0	0	0	0	0	2	0	0	0	0	0	0	0	0	2	0	0	0	0	0	0	2	2	2	2	0	2	2	0	2	2	2	0	0	0	0	2	0	0	0	0	2	2	2	0
recBS00039357_51	3A	90.55	G	A	0	0	0	0	0	0	0	0	0	0	0	0	0	0	0	0	0	0	0	0	0	0	0	0	0	0	0	0	0	0	0	0	0	0	0	0	0	0	0	0	0	0	0	0	0
recBS00039378_51	1A	94.456	A	G	0	0	0	0	1	0	0	0	0	2	0	0	0	0	0	0	0	0	0	2	0	0	0	0	2	0	2	2	0	2	2	2	0	0	0	0	2	2	2	0	0	2	2	2	2
recBS00039406_51	2A	113.297	C	T	0	0	0	0	0	0	0	0	0	0	0	0	0	0	0	0	0	0	0	0	0	0	0	0	0	0	0	0	0	0	0	0	0	0	0	0	0	0	0	0	0	0	0	0	0
recBS00039498_51	3A	122.682	C	T	0	0	0	0	0	0	0	0	0	0	2	0	2	0	2	0	0	0	0	0	0	0	0	2	0	2	2	0	2	0	0	2	0	0	2	0	0	0	2	0	0	0	0	2	2
recBS00039559_51	7A	126.799	G	A	0	0	0	0	0	0	0	0	0	0	0	0	0	0	0	0	0	0	0	0	0	0	0	0	0	0	0	0	0	0	0	0	0	0	0	0	0	0	0	0	0	0	0	0	0
recBS00039561_51	7A	126.799	C	T	2	0	0	0	2	0	0	2	0	2	2	2	0	2	2	2	0	2	0	0	0	2	2	0	0	2	0	2	0	2	2	0	0	0	0	0	2	2	2	0	0	2	2	0	0
recBS00039874_51	5B	147.846	A	G	2	2	2	0	0	2	0	2	1	0	0	0	0	0	0	2	0	2	2	2	0	0	0	2	2	0	2	2	2	0	0	0	0	0	2	0	0	0	0	0	0	0	0	0	0
recBS00039972_51	2A	47.217	T	G	0	0	0	0	0	0	0	0	0	0	0	0	0	0	0	0	0	0	0	0	0	0	2	0	0	0	0	0	0	0	0	0	0	0	0	0	0	0	0	0	0	0	0	0	0
recBS00039983_51	2A	99.28	A	G	0	0	2	2	0	0	0	2	0	0	0	0	2	0	0	2	2	2	0	0	2	0	0	0	0	0	0	0	0	0	0	0	0	0	0	0	0	0	0	0	0	0	0	0	0
recBS00040084_51	5B	122.645	C	T	0	0	0	0	0	0	0	0	0	0	0	0	0	0	2	0	0	0	0	0	0	2	2	0	0	0	0	0	0	0	0	0	0	0	0	2	0	0	2	0	0	0	0	0	0
recBS00040124_51	6A	82.383	G	A	0	0	0	0	0	0	0	0	0	0	0	0	0	0	0	0	0	0	0	0	0	2	0	0	0	0	0	0	0	0	0	0	0	0	0	0	0	0	0	0	0	0	0	0	2
recBS00040156_51			C	T	0	0	0	0	0	0	0	0	0	0	0	0	0	0	0	0	0	0	0	0	0	0	0	0	0	0	0	0	0	0	0	2	0	0	0	0	0	0	0	0	0	0	0	2	0
recBS00040159_51	4B	61.838	G	A	2	0	0	0	0	0	0	0	0	0	0	0	0	0	0	0	0	0	0	0	0	0	0	0	0	0	0	0	0	0	0	0	0	0	0	0	0	0	0	0	0	0	0	0	0
recBS00040165_51	6A	93.131	A	G	2	2	0	0	0	0	2	0	0	2	0	2	2	2	0	0	0	0	0	0	0	0	0	0	2	0	0	0	0	0	0	0	2	0	0	0	0	0	0	0	0	2	0	0	0
recBS00040166_51	6A	93.131	G	A	2	2	0	0	0	0	2	0	0	2	0	2	2	2	0	0	0	0	0	0	0	0	0	0	2	0	0	0	0	0	0	0	2	0	0	0	0	0	0	0	0	2	0	0	0
recBS00040283_51	7B	144.804	T	C	0	0	0	0	0	0	0	0	0	0	0	0	2	0	0	0	0	0	0	0	0	2	0	0	0	0	2	0	2	0	0	0	0	0	2	2	0	0	0	0	0	0	0	2	0
recBS00040305_51	4B	60.391	G	A	0	0	2	2	0	0	2	0	2	2	2	2	0	2	0	0	2	0	0	2	2	0	0	0	0	2	0	0	0	2	0	0	2	2	0	2	0	0	0	2	2	0	0	0	0
recBS00040336_51	2A	104.132	C	A	0	0	0	0	0	0	0	0	0	0	0	0	0	0	0	0	0	0	0	0	0	0	0	2	2	0	2	0	2	0	2	2	0	0	0	0	2	2	0	0	0	2	2	2	2
recBS00040337_51	2A	108.463	A	G	0	0	0	0	0	0	0	0	0	0	0	0	0	0	0	0	0	0	0	0	0	0	0	2	2	0	2	1	2	0	2	2	0	0	0	0	2	2	0	0	0	2	2	2	2
recBS00040342_51	1B	60.624	T	C	0	0	0	0	0	0	0	0	0	0	0	0	0	0	0	0	0	0	0	0	0	0	0	0	0	0	0	0	0	0	0	0	0	0	0	0	0	0	0	0	0	0	0	0	0
recBS00040350_51	5B	48.294	A	G	0	0	0	0	0	0	0	0	0	2	0	0	0	2	2	0	0	0	0	2	0	0	0	2	0	0	0	2	2	0	2	2	2	0	0	0	2	2	2	0	0	0	2	2	2
recBS00040403_51	5A	15.609	G	A	0	0	0	0	0	0	0	0	0	2	0	0	0	0	0	0	0	0	0	0	0	0	0	0	0	0	0	0	0	0	0	2	0	0	0	0	0	0	2	0	0	0	0	2	0
recBS00040415_51	7B	71.328	C	T	0	0	0	0	2	2	2	2	2	0	0	0	0	0	0	2	0	2	2	2	0	0	0	2	0	0	2	0	0	0	0	2	2	0	2	0	0	0	0	0	2	0	0	2	0
recBS00040513_51	1B	62.58	T	C	0	0	0	0	0	0	0	0	0	0	0	0	0	0	0	0	0	0	0	0	0	0	0	0	0	0	0	0	0	0	0	0	0	0	0	0	0	0	0	0	0	0	0	0	0
recBS00040590_51	7A	130.273	A	G	0	0	2	2	2	2	0	2	2	2	0	0	2	2	0	2	2	2	2	2	2	0	0	0	0	0	0	0	2	0	0	2	2	2	2	2	0	0	0	2	0	0	0	2	0
recBS00040608_51			G	A	0	0	0	0	0	0	0	0	0	0	0	0	0	0	0	0	0	0	0	0	0	0	0	0	0	0	0	0	0	0	0	0	0	0	0	0	0	0	0	0	0	0	0	0	0
recBS00040647_51	4A	57.299	A	G	2	2	0	0	0	0	0	0	0	0	0	0	0	0	0	0	0	0	0	0	0	0	0	0	2	2	2	0	2	2	0	2	0	0	0	0	0	0	0	0	0	0	0	2	0
recBS00040648_51	4A	57.299	C	T	2	2	0	0	0	0	0	0	0	0	0	0	0	0	0	0	0	0	0	0	0	0	0	0	2	2	2	0	2	2	0	2	0	0	0	0	0	0	0	0	0	0	0	2	0
recBS00040668_51			T	C	0	0	0	0	0	0	0	0	0	0	2	0	0	0	0	0	0	0	0	0	0	0	0	0	2	0	2	2	0	2	2	0	0	0	0	0	2	0	0	0	0	2	2	0	0
recBS00040742_51	3B	88.313	T	C	2	2	2	2	2	2	2	2	2	0	0	0	0	0	2	2	2	2	2	2	0	0	2	0	2	0	0	0	2	0	0	2	2	2	2	2	0	0	2	0	0	0	0	2	0
recBS00040916_51	5A	49.614	A	G	0	0	0	0	0	0	0	0	0	0	0	0	0	0	0	0	0	0	0	0	0	2	0	0	0	0	2	0	2	0	0	2	0	0	0	2	0	0	0	0	0	0	0	2	0
recBS00040929_51	7A	116.675	A	G	0	0	0	0	0	0	0	0	2	0	2	2	0	2	0	0	2	0	0	0	2	0	0	2	0	2	0	2	0	2	2	0	0	0	0	0	2	0	0	0	2	2	2	0	2
recBS00040933_51	5A	36.73	A	G	0	0	0	0	0	0	0	0	2	0	0	0	0	0	0	0	2	0	0	0	2	0	0	2	0	2	2	2	0	0	2	2	0	0	0	0	2	2	0	0	2	2	2	2	2
recBS00040992_51	7A	135.807	T	C	1	0	0	0	0	0	2	0	0	0	0	0	0	0	0	0	0	0	0	0	0	0	0	0	0	0	0	0	0	0	0	0	0	0	0	0	0	0	0	0	0	0	0	0	0
recBS00041077_51	5A	15.609	T	G	0	0	0	0	0	0	0	0	0	2	0	0	0	0	0	0	0	0	0	0	0	0	0	0	0	0	0	0	0	0	0	0	0	0	0	0	0	0	2	0	0	0	0	0	0
recBS00041121_51	3A	86.664	G	T	0	0	0	0	0	0	0	0	0	0	0	0	0	0	0	0	0	0	0	0	0	0	0	0	0	0	0	0	0	0	0	0	0	0	0	0	0	0	0	0	0	0	0	0	0
recBS00041135_51	3B	73.353	T	G	0	0	0	0	2	0	2	2	2	2	0	0	0	2	0	0	2	0	0	2	0	0	0	0	0	0	0	0	0	0	0	0	2	0	2	0	0	0	0	2	0	0	0	0	0
recBS00041505_51			G	A	0	0	0	0	0	0	0	0	0	2	0	0	0	0	0	0	0	0	0	0	0	0	0	0	0	0	0	0	0	0	0	0	0	0	0	0	0	0	0	0	0	0	0	0	0
recBS00041633_51			C	A	0	0	0	0	0	0	0	0	0	2	0	0	0	0	0	0	0	0	0	0	0	0	0	0	0	2	2	2	0	0	0	0	0	0	0	0	0	0	0	0	0	2	0	0	0
recBS00041689_51	5B	43.562	G	A	0	2	2	0	0	2	0	0	0	0	0	0	0	0	2	2	0	0	0	0	0	0	0	0	0	0	2	2	2	0	2	2	0	0	0	0	2	0	2	2	0	2	2	2	2
recBS00041704_51	5B	51.159	A	C	2	0	2	0	2	0	2	0	2	0	2	2	0	0	0	0	2	0	0	0	2	2	2	0	0	0	2	0	0	2	0	0	0	2	0	0	0	0	0	2	2	2	0	0	0
recBS00041707_51	2A	105.534	C	T	0	0	0	0	0	0	0	0	0	0	0	0	0	0	0	0	0	0	0	0	0	0	0	2	2	0	2	0	2	0	2	2	0	0	0	0	2	2	0	0	0	2	2	2	2
recBS00041742_51	3A	151.747	G	A	0	2	0	0	2	2	0	0	0	2	0	2	0	0	0	2	0	2	2	0	0	0	0	0	2	0	0	0	2	0	0	0	0	0	2	2	0	0	0	0	0	0	0	0	2
recBS00041911_51	5A	98.715	G	A	0	0	0	0	0	0	0	0	0	0	0	0	0	0	2	0	0	0	0	0	0	2	2	0	0	0	0	0	2	0	0	0	0	0	0	2	0	0	2	0	0	0	0	0	2
recBS00041921_51	2B	95.147	T	G	0	0	0	0	0	0	0	0	0	0	0	0	0	0	0	0	0	0	0	0	0	0	0	0	2	0	0	0	0	0	0	0	0	0	0	0	0	0	0	0	0	0	0	0	0
recBS00041922_51			G	A	0	0	0	0	0	0	0	0	0	0	0	0	0	0	0	0	0	0	0	0	0	0	0	0	0	0	0	0	0	0	0	0	0	0	2	2	0	0	0	0	0	0	0	0	0
recBS00042014_51	5B	69.191	C	T	0	2	2	2	2	2	0	2	2	0	0	2	0	0	0	2	2	2	2	0	2	2	0	0	0	0	2	0	2	0	2	2	0	2	2	2	2	0	0	2	2	2	2	2	0
recBS00042029_51	3B	73.038	T	C	0	0	0	0	2	0	2	2	2	2	0	0	2	2	0	0	2	0	0	2	0	0	0	0	0	0	0	0	0	0	0	0	2	0	2	0	0	0	0	2	0	0	0	0	0
recBS00042112_51	7B	162.111	G	T	2	0	2	2	2	0	2	0	2	0	2	2	2	2	0	0	2	0	0	2	2	2	0	2	2	0	0	0	0	0	0	0	2	2	0	0	0	0	0	2	2	2	0	0	0
recBS00042131_51	3D	142.318	G	A	0	2	0	0	0	2	0	0	0	2	2	2	0	2	0	2	0	2	2	2	0	0	0	0	2	0	2	2	0	0	0	0	2	0	0	0	0	0	0	2	0	0	0	0	2
recBS00042195_51	6A	91.884	T	C	0	0	0	0	0	2	0	2	0	0	0	0	0	0	0	2	0	2	2	0	0	0	0	0	0	0	2	1	0	0	0	0	0	0	0	0	0	0	0	0	0	0	0	0	0
recBS00042245_51	2A	101.974	T	C	2	2	0	0	0	2	0	0	0	0	0	0	0	0	2	2	0	2	2	0	0	0	2	2	2	0	2	2	2	2	2	2	0	0	0	0	2	2	2	0	0	2	2	2	2
recBS00042456_51	3B	71.34	C	T	0	2	0	0	0	0	0	0	0	0	0	2	0	0	0	0	0	0	0	0	0	0	0	0	0	2	0	0	0	0	0	0	0	0	0	0	0	0	0	0	0	0	0	0	0
recBS00043103_51	2B	96.135	T	C	2	2	0	0	0	0	0	0	0	2	0	0	2	0	0	0	0	0	0	0	0	2	0	0	2	0	2	0	2	0	0	0	0	2	0	0	0	0	0	2	2	0	0	0	2
recBS00043286_51	4A	25.194	G	A	0	2	0	0	0	2	0	0	0	0	0	0	0	0	0	2	0	2	2	0	0	2	0	0	2	0	0	0	0	0	0	0	0	0	2	0	0	0	0	2	0	0	0	0	0
recBS00043489_51	6B	121.272	C	T	0	0	0	0	2	2	0	2	0	0	0	0	0	0	2	2	0	2	2	0	0	0	0	0	0	0	0	0	0	0	0	0	0	0	0	0	0	0	0	0	0	0	0	0	0
recBS00043664_51	3B	71.65	A	G	0	0	2	2	0	0	0	0	0	0	2	0	0	0	2	0	0	0	0	0	0	2	2	2	2	0	2	2	2	2	2	2	0	2	0	0	2	2	2	0	2	2	2	2	2
recBS00044040_51	7A	126.799	C	T	0	2	0	0	0	0	2	0	0	0	0	0	0	0	0	0	0	0	0	0	0	0	0	0	0	0	0	0	2	0	0	0	0	0	0	0	0	0	0	0	0	0	0	0	0
recBS00044234_51	7A	135.807	C	T	1	2	0	0	0	0	0	0	0	0	0	0	2	0	0	0	0	0	0	0	0	0	0	0	0	0	0	0	0	0	0	0	0	0	0	0	0	0	0	0	0	0	0	0	0
recBS00044237_51			T	C	0	0	0	0	0	0	0	0	0	2	0	0	0	0	0	0	0	0	0	0	0	0	2	0	0	0	0	0	0	0	0	0	0	0	0	0	0	0	0	0	0	0	0	0	0
recBS00044332_51			T	C	0	0	0	0	0	0	0	0	0	2	2	2	0	2	0	0	0	0	0	0	0	2	0	0	0	0	0	0	2	0	0	0	0	0	2	0	0	0	0	2	0	0	0	0	0
recBS00044388_51	5B	93.436	C	T	0	2	0	0	0	2	0	2	0	0	0	0	0	0	0	2	0	2	2	0	0	0	0	0	0	0	0	0	0	0	0	0	0	0	2	0	0	0	0	0	0	0	0	0	0
recBS00044408_51	5A	89.017	C	T	2	0	0	0	0	2	0	0	2	0	0	0	2	0	0	2	0	2	2	0	0	0	0	2	0	0	0	0	0	0	0	0	2	2	0	0	0	0	0	0	2	0	0	0	2
recBS00044593_51	7A	127.971	A	G	0	2	0	0	0	0	2	0	0	0	0	0	0	0	0	0	0	0	0	0	0	0	0	0	0	0	0	0	0	0	0	0	0	0	0	0	0	0	0	0	0	0	0	0	0
recBS00044694_51	7A	97.407	G	A	0	0	2	2	2	2	2	2	2	0	0	0	2	0	0	2	0	2	2	2	0	2	0	0	0	0	2	0	0	0	0	0	0	2	2	2	0	0	0	2	2	0	0	0	0
recBS00044720_51	2D	42.373	T	C	0	0	0	0	0	0	0	0	0	0	0	0	0	0	0	0	0	0	0	0	0	0	0	0	0	0	0	0	0	0	0	0	0	0	0	0	0	0	0	0	0	0	0	0	0
recBS00044752_51	3B	37.288	T	C	0	0	0	0	0	0	0	0	0	2	2	0	0	2	0	0	0	0	0	0	0	0	0	0	0	0	0	0	0	0	0	0	0	0	0	0	0	0	0	0	0	0	0	0	0
recBS00045284_51			G	T	0	0	0	0	0	0	0	0	0	2	0	0	0	0	0	0	0	0	0	0	0	0	0	0	0	0	0	0	0	0	0	2	0	0	0	0	0	0	2	0	0	0	0	2	2
recBS00045327_51	3A	86.158	A	G	0	0	0	0	0	0	0	0	0	0	0	0	0	0	0	0	0	0	0	0	0	0	0	0	0	0	0	0	0	0	0	0	0	0	0	0	0	0	0	0	0	0	0	0	0
recBS00045446_51	5B	43.417	T	C	0	2	2	2	0	2	2	0	0	2	0	0	0	2	2	2	0	2	2	2	0	0	0	0	0	2	0	2	2	0	2	2	2	0	2	0	2	0	2	2	0	2	2	2	2
recBS00045447_51	5B	43.562	C	A	0	2	2	2	0	2	2	0	0	2	0	0	0	2	2	2	0	2	2	2	0	0	0	0	0	2	0	2	2	0	2	2	2	0	2	0	2	0	2	2	0	2	2	2	2
recBS00045453_51	6B	57.074	C	T	0	0	0	0	0	0	0	0	0	0	0	0	0	0	0	0	0	0	0	0	0	0	0	0	0	0	0	0	0	0	0	0	0	0	0	0	0	0	0	0	0	0	0	0	0
recBS00045454_51	4A	137.148	A	G	2	2	0	2	2	2	0	2	2	0	0	0	0	0	0	2	2	2	2	0	2	0	0	0	2	0	0	2	2	2	2	2	0	2	0	0	2	2	0	0	2	2	2	2	2
recBS00045554_51	4A	137.279	G	A	0	0	2	0	0	0	2	0	0	2	2	2	2	2	2	0	0	0	0	2	0	2	2	2	0	2	2	0	0	0	0	0	2	0	2	2	0	0	2	2	0	0	0	0	0
recBS00045568_51	1B	117.812	C	T	0	0	0	0	0	0	0	0	0	2	0	0	0	0	0	0	0	0	0	0	0	0	0	0	0	0	2	0	0	0	0	0	0	0	0	0	0	0	0	0	0	0	0	0	0
recBS00045761_51	6B	64.084	A	G	0	0	0	0	0	0	0	0	0	2	0	0	0	0	0	0	0	2	0	0	2	0	2	0	0	0	0	0	0	0	0	0	0	0	0	0	0	0	0	0	2	0	0	0	0
recBS00046164_51	2B	113.851	A	C	2	0	0	2	2	0	2	0	2	2	2	2	0	2	0	0	0	0	0	0	0	0	0	2	2	0	0	0	0	0	0	0	2	0	0	0	0	0	2	0	0	0	0	0	0
recBS00046165_51	2B	113.851	C	T	2	0	0	2	2	0	2	0	2	2	2	2	0	2	0	0	0	0	0	0	0	0	0	2	2	0	0	0	0	0	0	0	2	0	0	0	0	0	2	0	0	0	0	0	0
recBS00046375_51	3B	34.2	T	C	0	0	0	0	0	0	0	0	0	0	0	0	0	0	2	0	0	0	0	0	0	2	2	2	2	0	2	1	0	2	2	2	0	0	0	0	2	2	0	0	0	2	2	2	2
recBS00046512_51	5B	71.644	A	G	0	0	0	2	2	0	2	0	2	0	0	2	2	0	0	0	0	0	0	0	0	2	0	0	0	0	2	0	2	0	2	2	0	2	2	2	2	0	0	0	2	2	2	2	0
recBS00046717_51			C	T	0	0	0	0	0	0	0	0	0	0	0	0	0	0	0	0	0	2	0	0	0	0	0	0	0	0	0	0	0	0	0	0	0	0	0	0	0	0	0	0	0	0	0	0	0
recBS00046744_51	5B	71.644	G	A	2	0	0	0	0	0	0	0	0	0	0	0	0	0	0	0	0	0	0	0	0	0	0	0	0	2	0	2	0	2	0	0	0	0	0	0	0	0	0	0	0	0	0	0	0
recBS00046772_51	5A	43.379	T	C	0	0	0	0	0	0	0	0	0	2	0	0	0	0	0	0	0	0	0	0	0	2	0	0	0	0	0	0	0	0	0	0	0	0	0	0	0	0	2	0	0	0	0	0	0
recBS00046773_51	5A	43.379	T	C	0	0	0	0	0	0	0	0	0	2	0	0	0	0	0	0	0	0	0	0	0	2	0	0	0	0	0	0	0	0	0	0	0	0	0	0	0	0	2	0	0	0	0	0	0
recBS00046852_51	7A	126.799	G	A	0	2	0	0	0	0	2	0	0	0	0	0	0	0	0	0	0	0	0	0	0	0	0	0	0	0	0	0	2	0	0	0	0	0	0	0	0	0	0	0	0	0	0	0	0
recBS00046890_51	2D	47.11	C	T	0	0	0	0	0	0	0	0	0	0	0	0	0	0	0	0	0	0	0	0	0	0	0	0	0	0	0	0	0	0	0	0	0	0	0	0	0	0	0	0	0	0	0	0	0
recBS00046930_51	7A	133.528	C	T	2	0	0	0	0	0	2	0	0	0	2	2	2	0	2	0	0	0	0	0	0	2	2	0	0	2	0	2	0	0	2	2	0	0	0	0	2	2	2	0	0	2	2	2	0
recBS00046963_51	6B	59.159	T	C	2	2	0	2	0	0	0	0	0	0	0	0	0	0	0	0	0	0	0	0	2	0	2	0	2	0	0	2	2	0	2	2	0	2	2	2	2	2	0	0	0	2	2	2	2
recBS00046964_51	6A	73.614	A	G	2	2	0	0	0	2	0	2	0	0	0	0	0	0	0	2	0	2	2	0	0	0	0	0	0	0	0	2	2	2	2	2	0	0	0	0	2	2	0	0	0	0	2	2	2
recBS00046976_51	7A	118.398	C	A	0	0	0	0	0	0	0	0	0	2	0	0	0	0	0	0	0	0	0	0	0	0	0	0	2	0	0	0	2	0	0	2	0	0	0	0	0	2	0	0	0	0	0	2	0
recBS00047070_51	2B	114.817	C	T	0	0	0	0	0	0	2	0	2	2	2	2	0	2	0	0	0	0	0	0	0	0	0	0	0	0	0	0	0	0	0	0	2	0	0	0	0	0	0	0	0	0	0	0	0
recBS00047073_51	2B	114.911	T	C	0	0	0	0	0	0	2	0	2	2	2	2	0	2	0	0	0	0	0	0	0	0	0	0	0	0	0	0	0	0	0	0	2	0	0	0	0	0	0	0	0	0	0	0	0
recBS00047204_51	3B	82.187	T	C	0	0	0	0	0	0	0	0	0	0	0	0	0	0	0	0	0	0	0	0	2	0	0	2	2	0	0	0	0	0	0	0	0	0	0	2	0	0	0	0	2	0	0	0	0
recBS00047344_51			G	A	0	0	2	0	0	0	2	2	2	0	2	2	2	2	0	0	2	2	0	2	2	0	0	0	0	0	0	0	0	0	0	0	2	0	0	0	0	0	0	2	0	0	0	0	0
recBS00047528_51	3B	14.105	A	G	2	2	2	2	0	0	2	2	2	0	2	2	2	0	0	0	2	0	0	2	2	2	0	0	0	0	0	0	0	0	0	2	2	2	2	2	0	2	2	2	2	0	0	2	0
recBS00047623_51	7B	158.975	A	G	0	0	0	0	0	0	0	0	0	0	0	0	0	0	0	0	0	0	0	0	0	0	0	0	0	0	2	0	2	0	0	2	0	0	2	2	0	0	0	0	0	0	0	2	2
recBS00047691_51	7A	125.829	G	A	0	0	2	2	2	0	0	0	0	0	0	0	2	0	0	0	0	0	0	2	0	0	0	0	0	0	0	0	0	0	0	0	2	2	2	2	0	0	0	2	0	0	0	0	0
recBS00047811_51	7A	113.297	A	G	2	2	0	0	0	2	0	2	0	0	0	0	0	0	0	2	0	2	2	0	0	0	0	0	2	0	0	0	2	0	0	0	0	0	0	0	0	0	0	0	0	0	0	0	0
recBS00047891_51			T	C	2	0	0	0	0	0	0	0	0	0	0	0	0	0	0	0	2	0	0	0	2	0	0	0	2	0	2	2	2	2	2	2	0	0	2	2	2	2	0	0	0	2	2	2	0
recBS00047901_51	2D	9.231	G	A	0	0	2	2	2	2	2	2	2	2	2	0	0	2	2	2	2	2	2	2	2	2	2	2	0	2	0	0	0	0	0	0	2	0	0	2	0	0	2	2	0	0	0	0	0
recBS00048117_51	1A	70.102	T	C	2	2	2	2	2	0	0	2	2	0	2	0	2	2	0	0	2	0	0	2	2	0	0	0	2	0	0	0	2	0	0	0	2	2	2	2	0	0	0	2	0	0	0	0	0
recBS00048536_51	5A	26.506	G	A	0	0	0	0	0	0	0	0	0	2	0	0	0	0	0	0	0	0	0	0	0	0	0	0	0	0	0	0	0	0	0	0	0	0	0	0	0	0	2	0	0	0	0	0	0
recBS00048633_51	3A	167.526	T	C	0	0	0	0	0	0	0	0	0	0	0	2	2	0	0	0	0	0	0	0	0	0	0	2	0	0	0	0	0	0	0	0	0	0	0	0	0	0	0	0	2	0	0	0	2
recBS00048757_51	3A	60.296	G	T	0	0	0	0	0	2	0	0	0	2	2	0	0	0	2	2	0	2	2	2	0	2	0	0	0	0	0	0	0	0	0	2	0	0	0	2	0	0	2	0	0	0	0	2	2
recBS00049213_51	5B	117.343	T	C	2	0	0	2	2	0	2	0	2	2	2	2	2	2	2	0	2	0	0	2	2	2	2	0	0	0	0	2	2	2	2	2	2	2	2	2	2	2	0	0	2	2	2	2	0
recBS00049548_51			A	G	0	0	0	0	0	0	0	0	0	0	0	0	0	0	0	0	0	0	0	0	0	0	0	0	0	0	0	0	0	0	0	0	0	0	0	0	0	0	0	0	0	2	0	0	0
recBS00049570_51	3B	63.962	C	T	2	0	2	2	0	2	0	0	1	0	0	0	0	0	0	2	0	2	2	0	0	0	0	0	0	0	2	0	0	2	0	0	0	2	0	0	0	0	0	0	2	0	0	0	0
recBS00049637_51	3A	109.946	T	C	0	0	0	0	0	0	0	0	0	0	0	0	0	0	0	0	0	0	0	0	0	0	2	0	0	0	0	0	0	0	0	0	0	0	0	0	0	0	0	0	0	0	0	0	0
recBS00049644_51	2A	109.199	T	C	0	0	0	0	0	0	0	2	0	0	0	0	0	0	0	0	2	0	0	0	2	0	0	2	0	0	0	0	0	0	0	0	0	0	0	0	0	0	0	0	0	0	0	0	0
recBS00049695_51	4A	147.537	A	G	0	2	0	0	2	2	0	2	0	0	0	0	0	0	0	2	0	2	2	0	0	0	0	0	2	0	0	1	0	2	0	0	0	0	0	0	0	0	0	0	0	0	0	0	0
recBS00049724_51			C	T	0	0	0	0	0	0	0	0	0	0	0	0	0	0	0	0	0	0	0	0	0	0	0	0	0	0	0	0	0	0	0	0	0	0	0	0	0	0	0	0	0	0	0	0	0
recBS00049793_51	5B	49.079	T	G	2	0	2	0	2	0	0	0	2	2	2	2	2	2	0	0	2	0	0	0	2	2	0	0	2	0	0	0	0	2	0	0	0	2	0	0	0	2	0	2	2	2	0	0	0
recBS00049871_51	7A	133.528	T	C	2	0	0	0	0	0	2	0	0	0	2	2	0	0	2	0	0	0	0	0	0	2	2	0	0	2	0	2	2	0	2	2	0	0	0	0	2	2	2	0	0	2	2	2	0
recBS00049908_51	3D	112.568	T	C	0	0	0	0	0	0	0	0	0	0	0	0	0	0	0	0	0	0	0	0	0	2	0	0	0	0	2	2	2	2	2	0	0	0	0	0	2	0	2	0	0	2	2	2	2
recBS00049911_51			T	G	0	0	2	2	2	0	2	2	0	0	0	0	2	0	2	0	2	0	0	2	2	0	2	2	0	0	2	2	0	2	2	0	2	0	0	2	2	0	2	0	0	2	2	0	2
recBS00049937_51	2A	77.911	A	G	2	2	2	2	0	0	0	2	0	0	0	0	2	0	0	0	2	0	0	0	2	2	0	0	2	0	2	0	0	0	0	2	0	0	0	0	0	0	2	0	0	0	0	2	0
recBS00049941_51	6B	66.362	G	A	0	0	0	0	0	0	0	0	0	2	0	0	0	0	0	0	0	2	0	0	0	0	2	0	0	0	0	0	0	0	0	0	0	0	0	0	0	0	0	0	0	0	0	0	0
recBS00049942_51	6B	66.362	T	C	0	0	0	0	0	0	0	0	0	2	0	0	0	0	0	0	0	2	0	0	0	0	2	0	0	0	0	0	0	0	0	0	0	0	0	0	0	0	0	0	0	0	0	0	0
recBS00049977_51	3A	131.338	C	T	2	0	0	0	2	0	0	2	0	2	2	0	2	2	2	0	2	0	0	0	0	2	2	2	0	2	2	0	2	0	0	0	2	0	2	0	0	0	2	0	0	0	0	0	2
recBS00050126_51	1B	64.856	G	A	0	0	0	0	0	2	0	0	0	0	0	0	0	0	2	0	0	0	2	0	0	0	2	2	0	0	0	0	0	0	0	0	0	0	0	0	0	0	0	0	0	0	0	0	0
recBS00050457_51	1B	64.891	T	C	0	0	0	0	0	2	0	0	0	0	0	0	0	0	2	0	0	0	2	0	0	0	2	2	0	0	0	0	0	0	0	0	0	0	0	0	0	0	0	0	0	0	0	0	0
recBS00050709_51	5B	38.495	G	A	2	0	0	2	2	0	2	2	2	0	0	0	2	0	0	0	2	0	0	2	2	2	0	0	2	0	0	0	0	2	0	0	2	2	0	2	0	2	0	0	2	0	0	0	0
recBS00050778_51	5B	43.562	A	G	0	2	2	0	0	2	0	0	0	0	0	0	0	0	2	2	0	0	0	0	0	0	0	0	0	0	2	2	2	0	2	2	0	0	0	0	2	0	2	2	0	2	2	2	2
recBS00051607_51	7D	145.863	C	T	0	2	0	0	2	0	0	0	0	0	0	0	0	0	0	0	0	0	0	0	0	0	0	0	2	2	0	2	0	2	2	0	0	2	0	0	2	2	0	0	0	0	2	0	0
recBS00051826_51	1D	67.715	A	G	2	2	0	0	0	2	0	2	0	0	0	0	0	0	0	2	0	2	2	0	0	0	0	0	2	0	0	0	0	0	0	0	0	0	0	0	0	0	0	0	0	0	0	0	0
recBS00052043_51	2A	101.974	C	A	2	2	0	0	0	2	0	0	0	0	0	0	0	0	2	2	0	2	2	0	0	0	2	2	2	0	2	2	2	2	2	2	0	0	0	0	2	2	2	0	0	2	2	2	2
recBS00052089_51	1B	66.072	G	T	2	2	2	2	2	2	2	2	2	0	0	2	2	0	0	2	2	2	2	2	2	0	0	0	0	0	0	2	2	0	0	2	2	2	0	0	0	0	0	2	2	0	0	2	2
recBS00052386_51	6B	64.707	G	A	0	0	0	0	0	0	0	0	0	0	0	0	0	0	0	0	0	2	0	0	0	0	0	0	0	0	2	0	0	0	0	0	0	0	0	0	0	0	0	0	2	0	0	0	0
recBS00052423_51	3B	69.617	G	A	0	0	2	2	0	0	0	0	1	0	0	0	0	0	2	0	0	0	0	0	0	0	2	2	2	0	2	2	2	0	2	0	0	2	0	0	2	2	2	0	2	2	2	0	2
recBS00052668_51	7A	127.753	T	C	2	0	0	0	2	0	2	2	0	0	0	0	0	0	0	2	0	2	0	0	0	0	0	0	0	0	0	0	0	0	0	0	0	0	0	0	0	0	0	0	0	0	0	0	0
recBS00053286_51	7B	73.792	T	G	0	0	2	2	0	0	0	0	0	0	0	0	2	0	0	0	2	0	0	0	2	0	0	0	0	2	0	2	2	2	2	0	0	2	2	2	2	2	0	2	0	2	2	0	0
recBS00053287_51	7B	73.792	T	C	0	0	2	2	0	0	0	0	0	0	0	0	2	0	0	0	2	0	0	0	2	0	0	0	0	2	0	2	2	2	2	0	0	2	2	2	2	2	0	2	0	2	2	0	0
recBS00053605_51			C	T	0	0	0	0	0	0	0	0	0	0	0	0	0	0	0	0	0	0	0	0	0	0	0	0	0	0	2	0	2	0	0	2	0	0	0	0	0	0	0	2	0	0	0	2	0
recBS00053834_51			G	A	0	0	0	0	0	0	2	0	0	0	0	0	0	0	0	0	0	0	0	0	0	0	0	0	0	0	0	2	0	2	0	0	0	0	0	0	0	0	0	0	0	0	0	0	0
recBS00054054_51	6A	74.238	T	C	2	2	0	0	0	0	0	0	0	0	0	0	0	0	0	0	0	0	0	0	0	0	0	0	0	0	0	2	2	2	2	2	0	0	0	0	2	2	0	0	0	0	2	2	2
recBS00054183_51	7A	127.753	C	T	0	0	2	2	2	2	0	2	2	2	0	0	2	2	0	2	2	2	2	2	2	0	0	0	0	0	0	0	2	0	0	2	2	2	2	2	0	0	0	2	0	0	0	2	0
recBS00054271_51	1A	154.554	C	T	2	0	0	2	0	0	0	0	0	2	0	0	0	0	0	0	0	0	0	0	0	0	0	0	0	0	0	0	0	0	0	0	0	0	2	0	0	0	0	0	0	0	0	0	0
recBS00054287_51	6B	66.397	T	C	2	0	0	0	0	0	0	0	0	2	0	0	0	0	0	0	0	2	0	0	0	0	2	0	0	0	0	0	0	0	0	0	0	0	0	0	0	0	0	0	0	0	0	0	0
recBS00054416_51	7A	126.799	G	T	2	0	0	0	0	0	2	0	0	0	0	0	0	0	0	0	0	0	0	0	0	0	0	0	2	0	2	2	2	2	2	2	0	0	0	0	2	0	0	0	0	2	2	2	2
recBS00055102_51	5A	117.671	C	T	0	0	2	2	2	0	0	0	2	0	0	0	2	0	0	0	2	0	0	2	2	0	0	0	0	0	0	0	0	0	0	0	2	2	2	0	0	0	0	2	0	0	0	0	0
recBS00055211_51	3A	21.075	T	C	0	0	0	0	0	2	0	0	0	2	0	0	0	0	0	2	0	0	2	0	0	0	2	2	0	2	2	2	2	2	2	2	0	0	0	0	2	2	0	0	0	2	2	2	2
recBS00055427_51			A	G	0	0	2	2	0	0	2	0	0	2	2	2	0	2	0	0	0	0	0	2	0	0	2	0	0	0	0	0	0	0	0	0	2	0	0	0	0	0	2	2	0	0	0	0	0
recBS00055514_51			T	C	0	0	0	0	0	0	0	2	0	0	0	0	0	0	0	0	2	0	0	0	2	0	0	0	0	0	0	0	0	0	0	0	0	0	0	0	0	0	0	0	0	0	0	0	0
recBS00055665_51			A	G	0	0	0	0	0	0	0	0	0	0	0	0	0	0	0	0	0	0	0	0	0	0	0	0	0	0	0	2	0	2	2	0	0	0	0	0	2	2	0	0	0	2	2	0	0
recBS00056147_51	5B	48.458	C	T	2	0	0	0	2	0	0	0	2	2	2	2	2	2	0	0	2	0	0	0	2	2	0	0	2	0	0	0	0	0	0	0	0	2	0	0	0	0	0	0	2	0	0	0	0
recBS00056257_51	3B	51.715	G	T	0	0	0	0	0	0	0	0	0	0	0	0	0	0	0	0	0	0	0	0	0	0	0	0	2	0	0	2	0	2	0	2	0	0	0	0	0	0	0	0	0	0	0	2	2
recBS00056258_51	3B	51.715	G	T	0	0	0	0	0	0	0	0	0	0	0	0	0	0	0	0	0	0	0	0	0	0	0	0	2	0	0	2	0	2	0	2	0	0	0	0	0	0	0	0	0	0	0	2	2
recBS00056493_51	4B	12.016	A	C	2	2	0	0	0	2	0	0	0	0	0	0	0	0	0	2	0	2	2	0	0	0	0	0	2	0	0	0	0	0	0	0	0	0	0	0	0	0	0	0	0	0	0	0	0
recBS00056495_51	4B	5.987	T	C	2	2	0	0	0	2	0	0	0	0	0	0	0	0	0	2	0	2	2	0	0	0	0	0	2	0	0	0	0	0	0	0	0	0	0	0	0	0	0	0	0	0	0	0	0
recBS00056550_51	1A	24.062	G	A	2	0	0	0	0	0	2	0	0	2	2	0	2	2	2	0	0	0	0	0	0	0	0	0	2	2	0	1	2	0	0	2	0	0	0	0	0	0	0	0	0	0	0	2	2
recBS00056624_51	4A	108.722	G	A	0	0	0	0	0	0	0	0	0	0	0	0	0	0	0	0	0	0	0	0	0	0	0	0	0	0	0	0	0	0	0	0	0	0	0	0	0	0	0	0	0	0	0	0	0
recBS00056642_51	2B	161.415	C	T	0	0	2	0	0	0	0	0	2	0	2	0	0	0	0	0	0	0	0	0	0	0	0	0	0	0	0	0	0	0	0	0	0	2	0	0	0	0	0	0	2	0	0	0	0
recBS00056775_51			G	A	0	0	0	0	0	0	0	0	0	0	0	0	0	0	0	0	0	0	0	0	0	0	0	0	0	0	0	0	0	0	0	0	0	0	0	0	0	0	0	0	0	0	0	0	0
recBS00056823_51	1A	142.62	A	C	2	0	0	0	2	0	2	0	2	2	2	2	2	2	0	0	2	0	0	2	2	2	0	2	0	0	0	0	2	0	0	2	2	2	0	2	0	0	0	0	2	2	0	0	0
recBS00057059_51	2A	132.741	A	G	0	0	0	0	0	0	0	0	0	2	0	0	2	2	0	0	0	0	0	0	0	0	0	2	0	0	0	0	0	0	0	0	0	0	0	2	0	0	0	2	0	0	0	0	0
recBS00057060_51	2A	132.741	A	G	0	0	0	0	0	0	0	0	0	2	0	0	2	2	0	0	0	0	0	0	0	0	0	2	0	0	0	0	0	0	0	0	0	0	0	2	0	0	0	2	0	0	0	0	0
recBS00057153_51	4B	75.646	G	A	0	0	0	0	0	0	0	0	0	0	0	0	0	0	2	0	0	0	0	0	0	2	0	0	0	2	2	2	0	2	2	0	0	0	0	0	2	2	2	0	0	2	2	0	0
recBS00057297_51			A	C	0	0	2	0	0	0	2	2	2	0	2	2	2	2	2	0	2	0	0	2	0	2	0	2	0	0	2	0	0	0	0	0	2	0	0	2	0	0	2	2	0	0	0	0	0
recBS00057323_51	7B	121.603	C	T	2	0	0	0	0	0	0	0	0	0	0	0	0	0	2	0	0	0	0	0	0	0	2	0	0	0	0	0	2	0	0	2	0	0	0	0	0	0	0	0	0	0	0	2	0
recBS00057444_51	3A	47.198	A	C	2	2	2	2	2	2	0	2	2	2	0	2	2	0	0	2	2	2	2	2	0	0	0	0	0	0	0	0	0	0	0	0	2	2	0	0	0	0	0	2	2	0	0	0	0
recBS00057445_51	3A	47.198	G	A	0	0	0	0	0	0	0	0	0	0	2	0	0	0	2	0	0	0	0	0	0	2	2	2	0	0	2	0	2	0	0	2	0	0	0	0	0	0	2	0	0	0	0	2	2
recBS00057475_51	2B	109.136	T	C	0	0	2	0	0	0	0	0	2	0	0	0	2	0	0	0	0	0	0	0	0	2	0	0	0	0	0	0	0	0	0	0	0	2	0	0	0	0	0	0	2	0	0	0	2
recBS00057523_51			T	C	0	0	0	0	0	0	0	0	0	2	0	0	0	0	0	0	0	0	0	0	0	2	0	0	2	2	0	0	0	0	0	0	0	0	0	0	0	0	2	0	0	0	0	0	0
recBS00057524_51			A	G	0	0	0	0	0	0	0	0	0	2	0	0	0	0	0	0	0	0	0	0	0	2	0	0	2	2	0	0	0	0	0	0	0	0	0	0	0	0	2	0	0	0	0	0	0
recBS00057988_51	3B	99.374	T	C	2	0	0	0	0	2	0	2	2	0	0	0	0	0	0	2	0	2	0	0	0	0	0	0	0	0	2	0	0	0	0	0	0	0	0	2	0	0	0	0	0	0	0	0	2
recBS00058272_51	3B	80.129	C	T	0	0	0	0	0	0	0	0	0	0	0	0	0	0	2	0	0	0	0	0	0	0	2	0	2	0	0	0	2	0	0	0	0	0	0	2	0	0	2	0	0	0	0	0	0
recBS00058305_51	6B	64.084	T	C	0	0	0	0	0	0	0	0	0	2	0	0	0	0	0	0	0	2	0	0	2	0	0	0	0	0	2	0	0	0	0	0	0	0	0	0	0	0	0	0	2	0	0	0	0
recBS00058554_51	1D	89.584	G	A	0	0	0	0	0	0	0	0	0	0	0	0	0	0	0	0	0	0	0	0	0	2	0	0	0	0	2	1	2	2	0	2	0	0	0	0	0	0	0	0	0	0	0	2	2
recBS00058591_51			C	T	0	0	0	0	0	0	0	0	0	0	0	0	0	0	0	0	0	0	0	0	0	2	0	0	0	0	0	0	0	0	0	0	0	0	0	2	0	0	0	0	0	0	0	0	0
recBS00058654_51	3B	11.874	A	C	2	2	2	2	0	2	2	2	2	2	2	2	2	2	0	0	2	0	0	2	2	2	0	0	0	0	0	0	2	0	0	2	2	2	2	2	0	2	2	2	2	0	0	2	0
recBS00058711_51	1D	3.502	G	A	0	0	0	0	0	0	0	0	0	0	0	0	0	0	0	0	0	0	0	0	0	0	0	0	0	0	0	0	0	0	0	0	0	0	0	0	0	0	0	0	0	0	0	0	0
recBS00058774_51			G	T	0	0	2	0	0	0	2	2	2	0	2	2	2	2	2	0	2	0	0	2	0	2	0	2	0	0	2	0	0	0	0	0	2	0	0	2	0	0	2	2	0	0	0	0	0
recBS00058815_51	2B	16.88	A	G	2	2	2	2	0	0	2	0	2	0	0	0	0	0	2	0	0	0	0	2	0	0	2	2	2	2	0	2	0	2	2	0	2	2	0	0	2	2	2	0	2	2	2	0	0
recBS00058860_51	3B	11.837	T	C	0	0	0	0	0	0	0	0	0	0	0	0	0	0	0	0	0	0	0	0	0	0	0	2	2	2	0	2	0	0	0	0	0	0	0	0	0	0	0	0	0	0	0	0	0
recBS00059046_51	6B	119.726	G	A	0	0	0	0	0	0	0	0	0	0	0	0	0	0	0	0	0	0	0	0	0	0	0	0	0	0	0	0	0	0	1	0	0	0	0	0	1	0	0	0	0	0	1	0	2
recBS00059098_51	5A	92.604	C	A	0	0	0	0	0	0	0	0	0	0	0	0	0	0	2	0	0	0	0	0	0	0	2	0	2	0	0	0	0	2	2	0	0	0	0	0	2	2	2	0	0	2	2	0	2
recBS00059315_51	2B	88.439	G	T	0	0	0	0	0	0	0	0	0	2	0	0	0	0	0	0	0	0	0	0	0	2	0	0	2	0	2	1	0	0	0	0	0	0	0	0	0	0	0	0	0	0	0	0	2
recBS00059416_51	3B	88.075	A	G	0	0	0	0	0	0	0	0	0	2	2	2	0	2	0	0	0	0	0	0	0	0	0	0	0	0	0	0	0	0	0	0	0	0	0	0	0	0	0	0	0	0	0	0	0
recBS00059422_51	1A	19.733	A	G	0	2	0	2	2	2	0	2	2	2	0	2	0	0	0	2	0	2	2	0	0	0	2	0	0	2	0	0	0	0	0	0	0	2	0	0	0	0	0	2	2	0	0	0	2
recBS00059502_51	1B	51.102	A	G	0	0	2	0	0	2	0	0	0	2	0	2	0	2	0	0	0	0	2	0	0	0	0	2	2	2	0	2	0	2	2	0	0	0	2	2	2	0	0	2	2	2	2	0	2
recBS00059847_51	5B	176.613	C	T	2	0	0	0	0	0	0	0	0	0	0	0	0	0	2	0	0	0	0	0	0	0	2	0	2	0	0	2	0	0	0	0	0	0	0	0	0	0	2	0	0	0	0	0	2
recBS00059887_51	3B	88.075	A	G	0	0	0	0	0	0	0	0	0	0	0	0	0	0	2	0	0	0	0	0	0	0	2	2	2	0	0	0	2	0	0	0	0	0	0	0	0	0	2	0	2	0	0	0	0
recBS00059929_51	7A	135.538	C	T	0	0	0	0	0	0	0	0	0	0	0	0	0	0	0	0	0	0	0	0	0	0	0	0	0	0	0	0	0	0	0	0	0	0	0	0	0	0	0	0	0	0	0	0	0
recBS00060015_51	5B	37.179	C	T	2	0	0	0	0	0	0	0	0	2	2	2	0	2	2	0	0	0	0	0	0	0	2	2	2	0	2	2	2	2	2	2	0	0	0	2	2	2	2	2	0	2	2	2	2
recBS00060041_51	4B	23.353	A	G	0	0	0	0	0	2	2	2	0	0	0	0	2	0	2	2	0	2	2	2	0	0	2	0	0	2	2	2	0	2	2	2	2	0	0	0	2	2	0	0	0	2	2	2	2
recBS00060073_51	3B	71.34	C	A	0	2	0	0	0	0	0	0	0	0	0	2	0	0	0	0	0	0	0	0	0	0	0	0	0	2	0	0	0	0	0	0	0	0	0	0	0	0	0	0	0	0	0	0	0
recBS00060341_51	7B	76.31	A	G	2	2	2	2	0	0	0	0	0	2	2	2	2	2	0	0	2	0	0	0	2	0	0	0	0	0	0	0	2	0	0	0	0	2	2	2	0	0	0	2	0	0	0	0	0
recBS00060445_51	5A	62.718	C	T	2	2	0	0	0	0	0	0	0	0	0	2	0	0	0	0	0	0	0	0	0	0	0	0	0	0	0	0	0	0	0	0	0	0	0	0	0	0	0	0	0	0	0	0	0
recBS00060653_51	2A	104.132	G	A	2	2	0	0	0	2	0	0	0	0	0	0	0	0	2	2	0	2	2	0	0	0	2	0	2	0	2	2	2	2	2	2	0	0	0	0	2	2	2	0	0	2	2	2	2
recBS00060686_51	1B	158.591	T	G	2	0	2	2	2	0	2	0	2	0	2	2	2	2	0	0	2	0	0	2	2	0	0	0	2	0	2	2	2	2	2	2	2	2	2	0	2	0	0	2	0	2	2	2	2
recBS00060838_51	6B	64.084	T	G	0	0	0	0	0	0	0	0	0	2	0	0	0	0	0	0	0	0	0	0	2	0	0	0	0	0	0	0	0	0	0	0	0	0	0	0	0	0	0	0	0	0	0	0	0
recBS00061125_51	3D	149.826	A	G	2	0	2	2	0	0	2	2	2	2	2	2	2	2	0	0	0	0	0	2	0	0	2	2	2	0	2	2	2	2	2	0	2	2	2	2	2	2	2	2	2	2	2	0	0
recBS00061151_51			T	G	0	2	0	0	0	0	0	0	0	0	0	0	0	0	0	0	0	0	0	0	0	0	0	0	0	0	0	0	2	0	0	0	0	0	0	0	0	0	0	0	0	0	0	0	0
recBS00061179_51	3A	101.005	C	T	0	0	2	2	2	0	0	2	2	0	2	2	2	2	0	0	2	0	0	2	2	2	0	0	0	2	2	2	0	2	2	0	0	2	2	2	2	2	0	2	2	0	2	0	2
recBS00061269_51	2B	98.527	A	C	0	0	0	0	0	0	2	0	0	2	0	0	0	0	0	0	0	0	0	0	0	0	0	0	0	0	0	0	2	0	0	0	0	0	0	0	0	0	0	0	0	0	0	0	0
recBS00061387_51	5A	67.084	C	T	0	0	0	0	0	0	0	0	0	0	0	2	0	0	0	0	0	0	0	0	0	0	0	0	0	0	0	0	0	0	0	0	0	0	0	0	0	2	0	0	0	0	0	0	0
recBS00061911_51	7A	219.588	C	A	2	0	0	0	0	2	0	0	2	0	2	0	0	0	2	0	0	0	0	0	0	0	2	2	2	0	0	0	0	0	0	0	2	0	0	0	0	0	2	0	0	0	0	0	0
recBS00061979_51	2B	32.163	T	C	2	2	0	2	0	0	0	0	0	0	0	0	2	0	2	0	0	0	0	2	0	0	2	2	0	2	2	2	2	2	2	2	2	2	2	0	2	2	2	0	2	2	2	2	2
recBS00062409_51			T	C	0	0	2	0	0	0	0	2	1	2	2	2	0	2	0	0	0	0	0	2	0	0	0	0	0	0	0	0	2	2	2	0	0	0	2	0	2	2	0	0	2	2	2	0	0
recBS00062485_51	2B	99.16	C	A	2	2	2	2	2	2	2	2	2	2	2	2	2	2	2	2	2	2	2	2	2	2	2	2	0	0	0	0	0	0	0	0	2	0	2	2	0	0	2	0	0	0	0	0	2
recBS00062617_51	5B	5.701	T	C	2	0	2	2	0	2	0	0	0	0	0	0	2	0	2	2	0	2	2	0	0	0	2	0	2	0	2	2	2	0	2	2	0	0	0	0	2	2	2	2	0	2	2	2	2
recBS00062619_51	6A	79.075	A	C	0	0	2	2	0	0	2	0	2	0	2	0	2	0	2	0	0	0	0	2	0	2	0	0	0	0	0	2	2	2	2	2	2	2	2	2	2	2	2	2	2	0	2	2	2
recBS00062631_51	1D	163.855	G	T	0	0	2	2	2	2	2	2	2	2	2	2	0	2	2	2	2	2	2	2	2	2	2	2	0	0	0	0	0	0	0	0	2	2	2	2	0	0	2	2	2	0	0	0	0
recBS00062645_51	3A	85.386	G	A	0	0	0	0	2	2	0	2	2	2	0	0	2	2	2	2	2	2	2	2	2	2	0	2	0	0	0	0	2	0	0	2	0	0	0	0	0	0	2	0	0	0	0	2	0
recBS00062690_51	3B	35.768	G	A	2	2	2	2	0	0	2	2	2	2	2	2	2	2	2	0	2	0	0	2	2	0	2	2	0	2	0	2	2	2	2	0	2	2	0	0	2	2	2	2	2	2	2	0	2
recBS00062691_51	4B	61.838	G	T	2	0	0	0	0	0	0	0	0	0	0	0	0	0	0	0	0	0	0	0	0	0	0	0	0	0	0	0	0	0	0	0	0	0	0	0	0	0	0	0	0	0	0	0	0
recBS00062712_51	6B	80.99	A	G	0	2	0	0	1	0	0	0	0	1	0	0	2	1	2	0	1	0	0	2	1	2	2	0	0	2	1	2	0	0	2	0	0	2	0	0	2	2	0	2	0	2	2	0	0
recBS00062732_51	2A	143.216	T	C	0	0	2	2	2	0	0	0	2	2	2	2	2	2	0	0	0	0	0	2	0	0	0	0	2	0	0	0	0	0	0	0	2	2	2	2	0	0	0	2	2	0	0	0	0
recBS00062738_51	7D	133.184	C	A	0	0	0	0	2	2	0	0	0	0	0	0	0	0	0	2	0	2	2	0	0	0	0	0	2	2	0	0	0	0	0	0	0	2	0	0	0	0	0	0	0	0	0	0	0
recBS00062770_51	1B	64.46	T	C	0	0	0	0	0	2	0	0	0	0	0	0	0	0	2	0	0	0	2	0	0	0	2	2	0	0	0	0	0	0	0	0	0	0	0	0	0	0	0	0	0	0	0	0	0
recBS00062786_51			A	G	0	0	0	0	0	0	0	0	0	0	0	0	0	0	0	0	0	0	0	2	0	0	0	0	0	0	0	0	0	0	0	0	0	0	0	0	0	0	0	0	0	2	0	0	0
recBS00062807_51	6B	58.195	C	T	0	0	2	0	0	0	2	2	2	0	2	2	2	2	0	0	2	0	0	2	0	2	2	0	0	0	0	0	0	0	0	0	2	0	0	0	0	0	0	2	2	0	0	0	0
recBS00062823_51	6A	79.075	C	A	0	0	2	2	0	0	2	0	2	0	2	0	2	0	2	0	0	0	0	2	0	0	0	0	0	0	0	0	0	0	0	0	2	2	0	2	0	0	2	2	2	0	0	0	0
recBS00062864_51	2D	42.373	G	A	0	0	0	0	0	0	0	0	0	0	0	0	0	0	0	0	0	0	0	0	0	0	0	0	0	0	0	0	0	0	0	0	0	0	0	0	0	0	0	0	0	0	0	0	0
recBS00062865_51	2D	40.046	T	G	0	0	0	0	0	0	0	0	0	0	0	0	0	0	0	0	0	0	0	0	0	0	0	0	0	0	0	0	0	0	0	0	0	0	0	0	0	0	0	0	0	0	0	0	0
recBS00062894_51	6A	43.097	G	A	0	0	0	0	0	0	2	0	0	0	2	2	2	2	0	0	2	0	0	0	2	2	0	0	0	2	0	2	0	0	2	0	0	0	0	0	2	2	0	0	0	2	2	0	0
recBS00062939_51			T	G	0	0	0	0	2	2	0	2	0	0	0	0	0	0	0	2	0	2	2	0	0	0	2	0	2	0	0	0	0	0	0	0	0	0	0	0	0	0	0	0	0	0	0	0	0
recBS00062956_51	6B	0.375	C	T	0	0	2	2	0	0	2	2	2	0	2	2	2	2	0	0	2	0	0	2	2	2	0	0	2	0	0	0	0	0	0	0	0	2	2	2	0	0	0	2	2	0	0	0	0
recBS00062963_51			T	C	0	0	0	0	0	0	0	0	0	0	0	0	0	0	2	0	0	0	0	0	0	0	2	2	0	0	2	2	0	2	0	0	0	0	0	0	0	0	0	0	0	0	0	0	2
recBS00062965_51	1A	70.102	A	C	2	2	2	2	2	0	0	2	2	0	2	0	2	2	0	0	2	0	0	2	2	0	0	0	2	0	0	0	2	0	0	0	2	2	2	2	0	0	0	2	0	0	0	0	0
recBS00062967_51	7B	64.734	A	C	2	2	2	2	0	2	0	2	2	0	0	0	2	0	0	2	2	2	2	0	2	0	0	0	0	2	2	2	2	2	2	0	0	2	2	0	2	2	0	2	2	2	2	0	0
recBS00062970_51	6B	64.707	T	C	0	0	0	0	0	0	0	0	0	0	0	0	0	0	0	0	0	2	0	0	0	0	0	0	0	0	2	0	0	0	0	0	0	0	0	0	0	0	0	0	2	0	0	0	0
recBS00062971_51	5B	144.257	A	C	0	0	0	0	0	0	0	2	1	2	0	0	0	0	0	0	0	0	0	2	0	0	0	0	0	0	0	0	0	0	0	0	0	0	0	0	0	0	0	0	0	0	0	0	0
recBS00062972_51	5B	144.257	G	T	0	0	0	0	0	0	0	2	1	2	0	0	0	0	0	0	0	0	0	2	0	0	0	0	0	0	0	0	0	0	0	0	0	0	0	0	0	0	0	0	0	0	0	0	0
recBS00063011_51	4B	5.607	A	G	2	2	0	0	0	0	0	0	0	0	0	0	0	0	0	0	0	0	0	0	0	0	0	0	2	0	0	0	0	0	0	0	0	0	0	0	0	0	0	0	0	0	0	0	0
recBS00063033_51			G	A	0	0	0	0	0	0	0	0	0	0	0	0	0	0	0	0	0	0	0	0	0	0	0	0	0	0	0	0	0	0	0	0	0	0	0	0	0	0	0	0	0	0	0	0	0
recBS00063034_51	3B	80.129	T	C	0	0	0	0	0	0	0	0	0	0	0	0	0	0	2	0	0	0	0	0	0	0	2	0	2	0	0	0	2	0	0	0	0	0	0	2	0	0	2	0	0	0	0	0	0
recBS00063035_51	4B	59.507	A	G	0	0	0	0	2	0	0	0	0	0	0	0	0	0	0	0	0	0	0	0	0	0	0	0	0	0	0	0	0	0	0	0	0	0	0	0	0	0	0	0	0	0	0	0	0
recBS00063036_51	3B	61.639	G	T	0	0	0	0	0	0	0	0	0	0	0	0	0	0	0	0	0	0	0	0	0	0	0	0	2	0	2	0	2	0	0	0	0	0	0	2	0	0	0	0	0	0	0	0	0
recBS00063063_51	1A	70.102	A	G	2	2	2	2	2	0	0	2	2	0	2	0	2	2	0	0	2	0	0	2	2	0	0	0	2	0	0	0	2	0	0	0	2	2	2	2	0	0	0	2	0	0	0	0	0
recBS00063068_51	1A	74.785	G	A	0	0	0	0	0	0	0	0	0	2	0	0	0	0	0	0	0	0	0	0	0	0	0	0	2	2	0	2	0	0	0	0	0	0	0	0	0	0	0	0	0	0	0	0	2
recBS00063092_51	1B	81.609	C	A	0	0	0	0	2	2	0	2	0	0	0	0	0	0	0	2	0	2	2	0	0	0	2	0	2	2	0	0	2	0	0	2	0	0	2	0	0	0	0	0	0	0	0	2	2
recBS00063095_51	5A	53.847	T	C	0	0	0	0	0	0	0	0	0	0	0	0	0	0	0	0	0	0	0	0	0	2	0	0	0	0	2	0	0	0	0	0	0	0	0	0	0	0	2	0	0	0	0	0	0
recBS00063096_51	6A	85.072	A	G	0	0	0	0	0	0	0	0	0	2	0	2	0	2	0	0	0	0	0	0	0	0	2	2	2	0	0	1	0	0	0	0	0	0	2	0	0	0	0	0	0	2	0	0	0
recBS00063099_51	5B	69.191	A	G	2	0	0	0	0	0	0	0	0	0	0	0	0	0	0	0	0	0	0	0	0	0	0	0	0	2	0	2	0	2	0	0	0	0	0	0	0	0	0	0	0	0	0	0	0
recBS00063128_51	7A	130.273	G	A	0	2	0	0	0	0	2	0	0	0	0	0	0	0	0	0	0	0	0	0	0	0	0	0	0	0	0	0	0	0	0	0	0	0	0	0	0	0	0	0	0	0	0	0	0
recBS00063174_51	6B	64.084	A	C	0	0	0	0	0	0	0	0	0	2	0	0	0	0	0	0	0	2	0	0	2	0	2	0	0	0	0	0	0	0	0	0	0	0	0	0	0	0	0	0	0	0	0	0	0
recBS00063255_51	1D	163.855	A	C	0	0	2	2	2	2	2	2	2	2	2	2	0	2	2	2	2	2	2	2	2	2	2	2	0	0	0	0	0	0	0	0	2	2	2	2	0	0	2	2	2	0	0	0	0
recBS00063299_51	5B	60.307	G	T	0	0	0	0	0	0	2	0	0	0	0	0	2	0	0	0	0	0	0	2	0	0	0	0	0	0	0	0	0	0	0	0	2	0	0	0	0	0	0	0	0	0	0	0	0
recBS00063302_51	1B	160.244	A	G	0	0	0	0	0	0	0	0	0	0	0	0	0	0	0	0	0	0	0	0	0	0	0	2	2	0	2	1	2	0	0	2	0	0	0	0	0	0	2	0	2	0	0	2	2
recBS00063365_51	2D	73.15	G	A	0	0	0	0	2	0	2	0	2	2	2	2	0	2	0	0	2	0	0	0	2	0	0	0	0	2	2	0	0	0	0	0	2	0	0	0	0	0	0	0	0	0	0	0	0
recBS00063368_51	2A	150.115	A	G	0	2	0	0	0	2	2	2	0	0	0	0	0	0	0	2	2	2	2	0	2	0	0	0	0	0	0	2	0	0	2	0	0	0	0	0	2	2	0	0	0	2	2	0	0
recBS00063378_51	6A	99.04	A	G	0	0	0	0	0	0	0	0	0	0	0	0	0	0	2	0	0	0	0	0	0	2	2	2	0	0	2	0	2	0	0	0	0	0	0	0	0	0	2	0	0	0	0	0	2
recBS00063383_51	7A	135.807	C	T	0	2	0	0	0	0	0	0	0	0	0	0	0	0	0	0	0	0	0	0	0	0	0	0	0	0	0	0	0	0	0	2	0	0	0	0	0	0	0	0	0	0	0	2	0
recBS00063423_51	5B	49.646	A	G	2	2	0	2	0	2	2	2	0	2	0	0	2	2	0	2	0	2	2	0	0	0	2	0	2	2	2	0	0	0	0	0	0	0	2	2	0	2	0	0	0	0	0	0	0
recBS00063425_51	5A	46.055	T	C	0	0	0	0	0	0	0	0	0	2	0	0	0	0	0	0	0	0	0	0	0	2	0	0	0	0	2	0	2	0	0	2	0	0	0	0	0	0	0	0	0	0	0	2	0
recBS00063445_51	3A	15.05	C	T	0	0	0	0	0	2	0	0	0	0	0	0	0	0	0	0	0	0	0	0	0	0	0	0	0	0	0	0	0	0	0	0	0	0	0	0	0	0	0	0	0	0	0	0	0
recBS00063458_51	7A	136.427	T	C	2	2	0	0	0	0	0	0	2	0	0	0	2	0	0	0	0	0	0	0	0	0	2	0	2	0	2	0	0	0	0	0	2	0	0	0	0	0	0	0	0	0	0	0	2
recBS00063517_51	2D	41.476	C	T	0	0	0	0	0	0	0	0	0	0	0	0	0	0	0	0	0	0	0	0	0	0	0	0	0	0	0	0	0	0	0	0	0	0	0	0	0	0	0	0	0	0	0	0	0
recBS00063528_51	6A	12.484	G	A	0	0	0	0	2	0	0	0	0	0	0	0	0	0	0	0	0	0	0	2	0	0	0	0	0	0	0	0	0	0	0	0	0	0	0	0	0	0	0	0	0	0	0	0	0
recBS00063549_51	7A	75.659	G	T	2	2	0	0	0	2	0	2	0	0	0	2	0	0	0	2	0	2	2	0	0	0	0	0	0	0	2	0	2	2	0	2	0	0	0	0	0	0	0	0	0	0	0	2	2
recBS00063573_51	1B	62.638	A	G	0	0	0	0	0	2	0	0	0	0	0	0	0	0	2	0	0	0	2	0	0	0	2	0	0	0	0	0	0	0	0	0	0	0	0	0	0	0	0	0	0	0	0	0	0
recBS00063574_51	1B	62.638	T	C	0	0	0	0	0	2	0	0	0	0	0	0	0	0	2	0	0	0	2	0	0	0	2	0	0	0	0	0	0	0	0	0	0	0	0	0	0	0	0	0	0	0	0	0	0
recBS00063577_51	2B	89.777	T	C	0	0	2	2	2	2	2	0	0	0	2	2	0	0	2	2	2	2	2	2	2	0	2	2	0	0	0	0	0	0	0	0	2	0	0	0	0	0	2	0	0	0	0	0	0
recBS00063589_51	2B	136.97	T	G	0	0	0	0	0	0	0	0	0	0	0	0	0	0	0	0	0	0	0	0	0	0	0	0	2	0	0	0	2	0	0	2	0	0	0	0	0	0	2	0	0	0	0	2	0
recBS00063599_51	2A	101.974	C	T	2	2	0	0	0	2	0	0	0	0	0	0	0	0	2	2	0	2	2	0	0	0	2	2	2	0	2	2	2	2	2	2	0	0	0	0	2	2	2	0	0	2	2	2	2
recBS00063608_51	6B	59.525	G	A	2	2	0	2	0	0	0	0	0	0	0	0	0	0	0	0	0	0	0	0	2	0	2	0	2	2	0	2	2	2	2	2	0	2	2	0	2	2	0	0	0	2	2	2	2
recBS00063621_51	5B	40.565	T	C	0	2	2	0	0	2	0	0	0	0	0	0	0	0	2	2	0	0	0	0	0	0	0	0	0	0	2	2	2	0	2	2	0	0	0	0	2	0	2	2	0	2	2	2	2
recBS00063624_51	3B	99.437	A	G	2	2	2	2	2	2	2	2	2	2	0	0	2	0	0	2	2	2	0	2	2	2	0	0	2	2	0	0	0	2	0	0	2	2	2	2	0	2	0	2	0	0	0	0	0
recBS00063631_51	6B	64.707	T	C	0	0	0	0	0	0	0	0	0	0	0	0	0	0	0	0	0	2	0	0	0	0	0	0	0	0	2	0	0	0	0	0	0	0	0	0	0	0	0	0	2	0	0	0	0
recBS00063674_51	2D	40.046	C	T	0	0	0	0	0	0	0	0	0	0	0	0	0	0	0	0	0	0	0	0	0	0	0	0	0	0	0	0	0	0	0	0	0	0	0	0	0	0	0	0	0	0	0	0	0
recBS00063686_51	1B	148.398	T	C	0	0	0	0	0	0	0	0	0	0	0	0	0	0	2	0	0	0	0	0	0	2	2	0	0	0	2	2	2	0	0	2	0	0	0	0	0	2	2	0	0	0	0	2	2
recBS00063696_51			A	G	0	0	0	0	0	0	0	0	0	0	2	0	2	0	2	0	0	0	0	0	0	0	0	2	0	2	2	0	2	0	0	2	0	0	2	0	0	0	2	0	0	0	0	2	2
recBS00063710_51	2D	41.476	G	A	0	0	0	0	0	0	0	0	0	0	0	0	0	0	0	0	0	0	0	0	0	0	0	0	0	0	0	0	0	0	0	0	0	0	0	0	0	0	0	0	0	0	0	0	0
recBS00063748_51	2D	41.2	G	A	0	0	0	0	0	0	0	0	0	0	0	0	0	0	0	0	0	0	0	0	0	0	0	0	0	0	0	0	0	0	0	0	0	0	0	0	0	0	0	0	0	0	0	0	0
recBS00063769_51	5B	34.97	C	T	0	0	0	0	0	0	0	0	0	2	2	2	0	2	2	0	0	2	2	0	0	0	2	2	0	2	2	2	2	0	2	2	0	0	2	2	2	0	2	0	0	2	2	2	2
recBS00063793_51	5A	128.888	G	A	0	0	2	2	2	0	0	0	2	0	0	0	2	0	0	0	2	0	0	2	2	0	0	0	0	0	0	0	0	0	0	0	2	2	2	0	0	0	0	2	0	0	0	0	0
recBS00063804_51	4B	63.397	T	C	2	2	0	0	0	2	0	0	0	0	0	0	2	0	0	2	0	2	2	0	0	0	0	0	0	0	0	0	0	0	0	0	0	0	2	0	0	0	0	0	0	0	0	0	0
recBS00063822_51	5A	45.082	C	T	0	0	0	0	0	0	0	0	0	2	0	0	0	0	0	0	0	0	0	0	0	2	0	0	0	0	2	0	2	0	0	2	0	0	0	0	0	0	0	0	0	0	0	2	0
recBS00063823_51	5A	45.082	T	C	0	0	0	0	0	0	0	0	0	2	0	0	0	0	0	0	0	0	0	0	0	2	0	0	0	0	2	0	2	0	0	2	0	0	0	0	0	0	0	0	0	0	0	2	0
recBS00063907_51	1D	115.62	T	C	0	0	0	0	0	0	0	0	0	0	2	0	0	0	2	0	0	0	0	0	0	0	2	0	2	0	0	0	0	0	0	0	0	0	0	0	0	0	0	0	0	0	0	0	0
recBS00063946_51	3B	95.099	C	T	2	0	0	0	0	2	0	2	2	0	0	0	0	0	0	2	0	2	0	0	0	0	0	0	0	0	0	0	0	0	0	0	0	0	0	0	0	0	0	0	0	0	0	0	0
recBS00063964_51	1B	62.58	G	T	0	0	0	0	0	0	0	0	0	0	0	0	0	0	0	0	0	0	0	0	0	0	0	0	0	0	0	0	0	0	0	0	0	0	0	0	0	0	0	0	0	0	0	0	0
recBS00063973_51	5A	98.436	A	G	0	0	0	0	0	0	0	0	0	0	2	2	0	2	2	0	0	0	0	0	0	2	2	2	2	2	0	2	2	2	2	2	0	0	0	0	2	2	2	0	2	2	2	2	2
recBS00063977_51	6A	79.075	T	C	0	0	2	2	0	0	2	0	2	0	2	0	2	0	2	0	0	0	0	2	0	2	0	0	0	0	0	2	2	2	2	2	2	2	2	2	2	2	2	2	2	0	2	2	2
recBS00063979_51	1D	3.502	C	T	0	0	0	0	0	0	0	0	0	0	0	0	0	0	0	0	0	0	0	0	0	0	0	0	0	0	0	0	0	0	0	0	0	0	0	0	0	0	0	0	0	0	0	0	0
recBS00063995_51			T	C	0	0	0	0	0	0	0	0	0	0	0	0	0	0	0	0	0	0	0	0	0	0	0	0	0	0	0	0	0	0	0	0	0	0	0	0	0	0	0	0	0	0	0	0	0
recBS00064028_51	6B	64.822	A	G	0	0	0	0	0	0	0	0	0	0	0	0	0	0	0	0	0	2	0	0	0	0	0	0	0	0	2	0	0	2	2	0	0	0	0	0	2	2	0	0	2	2	2	0	0
recBS00064032_51	1B	79.774	G	A	0	0	0	0	0	0	0	0	0	0	0	2	0	0	0	0	0	0	0	0	0	2	0	0	0	0	2	2	0	2	2	0	2	0	0	0	2	2	0	0	0	2	2	0	0
recBS00064041_51			C	T	2	2	0	0	0	2	0	2	0	0	0	0	2	0	0	2	0	2	2	0	0	0	0	0	2	0	0	0	0	0	0	0	0	0	0	0	0	0	0	0	0	0	0	0	0
recBS00064042_51	5B	18.657	T	G	0	0	0	0	0	0	2	0	0	0	0	0	2	0	0	0	0	0	0	0	0	0	0	2	0	0	0	0	0	0	0	0	0	0	0	0	0	0	0	0	2	0	0	0	0
recBS00064085_51			A	G	0	0	2	0	0	0	0	2	0	2	2	2	0	2	0	0	0	0	0	2	0	0	0	0	0	0	0	0	2	2	2	0	0	0	2	0	2	2	0	0	2	2	2	0	0
recBS00064090_51			A	G	0	0	0	0	0	0	0	0	0	2	0	0	0	0	0	0	0	0	0	0	0	0	0	0	0	0	0	0	0	0	0	0	0	0	0	0	0	0	2	0	0	0	0	0	0
recBS00064120_51			T	C	0	0	0	0	0	0	0	0	0	0	0	0	0	0	0	0	0	0	0	0	0	0	0	0	0	0	0	0	0	0	0	0	0	0	0	0	0	0	0	0	0	0	0	0	0
recBS00064142_51	4B	63.198	C	T	2	0	0	0	0	0	0	0	0	0	0	0	0	0	0	0	0	0	0	0	0	0	0	0	0	0	0	0	0	0	0	0	0	0	0	0	0	0	0	0	0	0	0	0	0
recBS00064155_51	2B	71.999	A	G	0	2	2	2	2	2	2	2	2	0	0	0	0	0	2	2	0	2	2	2	0	0	2	0	2	0	0	0	2	0	0	0	2	0	2	2	0	0	2	0	0	0	0	0	0
recBS00064164_51			A	G	2	0	0	0	0	0	0	0	0	0	0	0	0	0	0	0	0	0	0	0	0	0	0	0	0	0	0	0	0	0	0	0	0	0	0	0	0	0	0	0	0	0	0	0	0
recBS00064177_51	3B	29.962	T	C	2	0	2	2	0	0	2	2	2	0	2	2	2	0	0	0	2	0	0	2	2	2	0	0	0	0	0	0	2	0	0	0	2	2	2	2	0	2	2	2	2	0	0	0	2
recBS00064182_51			A	G	2	0	0	0	0	0	0	0	2	0	0	0	0	0	2	0	0	0	0	0	0	0	0	0	0	0	0	2	2	2	2	2	0	2	0	0	2	0	0	0	2	0	2	2	2
recBS00064188_51	5A	22.607	T	C	0	0	2	2	0	0	0	0	0	0	0	0	0	0	0	0	0	0	0	0	0	0	0	0	0	0	0	0	0	0	0	0	0	2	2	0	0	0	0	0	0	0	0	0	2
recBS00064194_51			T	C	0	0	0	0	0	0	0	0	0	0	0	0	0	0	0	0	0	0	0	0	0	0	2	0	0	0	0	0	0	0	0	0	0	0	0	0	0	0	0	0	0	0	0	0	0
recBS00064203_51	6A	79.391	C	T	2	2	0	0	2	2	0	2	0	2	0	2	0	2	0	2	2	2	2	0	2	0	2	2	2	2	2	0	0	0	0	0	0	0	0	0	0	0	0	0	0	2	0	0	0
recBS00064216_51			G	A	0	0	0	0	0	0	0	0	0	0	0	0	0	0	0	0	0	0	0	0	0	0	2	0	0	0	0	0	0	0	0	0	0	0	0	0	0	0	0	0	0	0	0	0	0
recBS00064218_51	3B	86.975	G	T	0	0	0	0	0	0	0	0	0	0	0	0	0	0	2	0	0	0	0	0	0	0	2	2	2	0	0	0	2	0	0	0	0	0	0	0	0	0	2	0	2	0	0	0	0
recBS00064269_51	4A	78.182	C	T	0	0	0	0	0	0	0	0	0	0	0	0	0	0	0	0	0	0	0	0	0	0	0	0	0	0	0	0	2	0	0	2	0	0	0	0	0	0	0	0	0	0	0	2	0
recBS00064272_51	5B	139.396	G	A	0	0	2	2	0	0	0	0	1	0	0	0	0	0	2	0	0	0	0	0	0	0	2	2	0	0	2	2	0	0	0	2	0	0	2	0	0	0	2	2	2	2	0	2	2
recBS00064274_51	5B	139.396	A	G	0	0	2	2	0	0	0	0	1	0	0	0	0	0	2	0	0	0	0	0	0	0	2	2	0	0	2	2	0	0	0	2	0	0	2	0	0	0	2	2	2	2	0	2	2
recBS00064333_51			G	A	0	0	0	0	0	0	0	0	0	0	0	0	0	0	2	0	0	0	0	0	0	0	0	2	0	0	0	0	0	0	0	0	0	0	0	0	0	0	2	0	0	0	0	0	2
recBS00064336_51	5A	115.576	C	T	2	0	2	2	2	2	2	0	2	0	0	0	0	0	0	2	2	0	2	2	2	0	0	0	0	0	2	0	0	0	0	0	2	2	2	0	0	0	0	2	0	0	0	0	0
recBS00064344_51	7B	55.645	G	A	0	2	0	0	0	0	0	0	0	2	0	0	2	2	0	0	0	0	0	0	0	0	0	0	0	2	0	0	0	2	2	0	0	0	0	0	2	2	0	0	0	2	2	0	2
recBS00064369_51	4A	118.718	A	C	0	0	0	0	0	0	0	0	0	0	0	0	0	0	0	0	2	0	0	0	2	0	0	0	0	0	0	0	0	0	0	0	0	0	0	0	0	0	0	0	0	0	0	0	0
recBS00064371_51	5A	15.609	T	C	0	0	0	0	0	0	0	0	0	2	0	0	0	0	0	0	0	0	0	0	0	0	0	0	0	0	0	0	0	0	0	2	0	0	0	0	0	0	2	0	0	0	0	2	0
recBS00064394_51	4A	151.327	G	A	2	2	0	0	2	0	2	0	0	2	2	0	2	2	2	0	2	0	0	0	2	2	2	2	0	0	2	2	2	2	0	2	2	0	0	0	0	0	2	0	0	0	0	2	0
recBS00064419_51	4A	164.13	C	T	2	0	2	2	0	0	2	0	2	0	2	2	0	0	0	0	0	0	0	2	0	0	0	2	0	0	0	0	0	0	0	0	2	2	2	2	0	0	0	2	2	0	0	0	0
recBS00064448_51			G	A	0	2	0	0	0	2	0	2	0	0	0	0	0	0	0	2	0	2	2	0	0	0	0	0	2	2	2	2	2	2	2	0	0	0	2	2	2	2	0	0	0	2	2	0	2
recBS00064483_51	2B	173.352	C	T	0	0	2	0	0	0	0	0	2	2	2	0	0	0	0	0	0	0	0	0	0	0	0	0	0	2	0	2	0	2	0	0	0	2	0	0	2	2	0	0	2	2	2	0	2
recBS00064494_51	4A	134.691	C	T	0	0	0	2	0	0	0	0	2	2	2	2	0	2	2	0	2	0	0	0	2	0	2	2	2	0	2	0	0	0	2	2	0	2	0	0	2	2	2	0	2	2	2	2	2
recBS00064498_51			T	C	0	0	0	0	0	0	0	0	0	0	0	0	0	0	0	0	0	0	0	0	0	0	0	0	0	0	0	0	0	0	0	0	0	0	0	0	0	0	0	0	0	0	0	0	0
recBS00064515_51	5A	26.506	C	T	0	0	0	0	0	0	0	0	0	2	0	0	0	0	0	0	0	0	0	0	0	0	0	0	0	0	0	0	0	0	0	2	0	0	0	0	0	0	2	0	0	0	0	2	2
recBS00064523_51	4A	133.336	T	C	0	0	0	0	0	0	0	0	0	0	0	0	0	2	0	0	0	0	0	0	0	0	0	0	0	0	0	0	0	0	0	2	0	0	0	0	0	0	0	0	0	0	0	2	0
recBS00064524_51	6A	99.04	G	A	0	0	0	0	0	0	0	0	0	0	0	0	0	0	0	0	0	0	0	0	0	0	0	0	0	0	2	2	2	0	2	0	0	0	0	0	2	0	0	0	0	0	2	0	0
recBS00064536_51	1A	43.468	T	C	0	0	2	0	0	0	0	0	0	2	0	0	0	0	0	0	2	0	0	2	2	2	0	2	0	2	2	2	2	2	2	2	2	0	2	2	2	2	2	2	0	2	2	2	2
recBS00064626_51	2B	94.651	T	C	0	0	0	0	0	0	0	0	0	2	0	0	0	0	0	0	0	0	0	0	0	2	0	0	0	0	2	2	0	2	2	2	0	0	0	0	2	2	0	0	0	2	2	2	2
recBS00064638_51	1A	84.63	G	A	0	0	0	0	0	0	0	0	0	0	0	0	0	0	0	0	0	0	0	2	0	2	0	0	0	0	2	0	2	0	0	0	0	0	0	0	0	0	2	0	0	0	0	0	2
recBS00064654_51	6B	64.707	T	C	0	0	0	0	0	0	0	0	0	0	0	0	0	0	0	0	0	2	0	0	0	0	0	0	0	0	2	0	0	0	0	0	0	0	0	0	0	0	0	0	2	0	0	0	0
recBS00064660_51	5B	68.364	T	G	2	0	0	0	0	0	0	0	0	0	0	0	0	0	2	0	0	0	0	2	0	0	2	2	0	2	0	2	0	2	0	0	0	0	0	0	0	0	2	0	0	0	0	0	0
recBS00064661_51	5B	68.364	C	T	2	0	0	0	0	0	0	0	0	0	0	0	0	0	2	0	0	0	0	2	0	0	2	2	0	2	0	2	0	2	0	0	0	0	0	0	0	0	2	0	0	0	0	0	0
recBS00064679_51	1A	70.785	T	C	2	2	2	2	2	0	0	0	2	0	2	0	2	2	0	0	2	0	0	2	2	0	0	0	2	0	0	0	2	0	0	0	2	2	2	2	0	0	0	2	0	0	0	0	0
recBS00064691_51			T	G	0	0	0	0	2	2	0	2	0	0	0	0	0	0	0	2	0	2	2	0	0	0	0	0	0	0	2	0	0	0	0	0	0	0	0	2	0	0	0	0	0	0	0	0	2
recBS00064704_51			G	A	0	0	0	0	0	0	0	0	0	0	0	0	0	0	0	0	0	0	0	0	0	0	2	0	0	0	0	0	0	0	0	0	0	0	0	0	0	0	0	0	0	0	0	0	0
recBS00064767_51	5B	52.095	T	C	2	2	0	2	0	2	2	0	0	0	0	0	0	0	2	2	0	0	0	2	0	0	2	2	0	0	0	2	2	0	2	2	2	0	2	2	2	0	2	0	0	0	2	2	2
recBS00064783_51	7B	143.758	T	C	0	2	0	0	0	2	0	2	0	0	0	0	2	0	0	2	0	2	2	0	0	2	0	0	0	2	2	0	2	0	0	0	0	0	2	2	0	2	0	0	0	0	0	2	0
recBS00064813_51	2A	151.298	C	T	2	0	0	0	0	0	0	0	0	0	0	0	0	0	0	0	0	0	0	0	0	0	0	2	2	2	0	0	2	2	0	0	0	0	0	0	0	0	0	0	0	0	0	0	0
recBS00064820_51	6B	67.24	T	C	0	0	0	0	0	0	0	0	0	2	0	0	0	0	0	0	0	0	0	0	0	0	2	0	0	0	0	0	0	0	0	0	0	0	0	0	0	0	0	0	0	0	0	0	0
recBS00064836_51	2A	156.234	G	A	2	0	0	0	0	0	0	0	0	0	2	0	2	0	0	0	0	0	0	0	0	0	0	0	0	0	2	0	2	0	0	0	0	0	0	0	0	0	0	0	0	0	0	0	2
recBS00064884_51	4B	63.198	C	T	2	2	0	0	0	2	0	0	0	0	0	0	2	0	0	2	0	2	2	0	0	0	0	0	0	0	0	0	0	0	0	0	0	0	2	0	0	0	0	0	0	0	0	0	0
recBS00064891_51	5B	45.397	G	A	0	0	2	0	0	0	0	0	0	0	0	0	0	0	2	0	0	0	0	0	0	0	0	0	0	0	0	2	2	0	2	2	0	0	0	0	2	0	2	2	0	2	2	2	0
recBS00064893_51	5D	199.848	C	T	2	0	2	2	0	0	0	2	0	0	0	2	0	0	0	0	2	0	0	0	2	0	0	0	0	0	0	0	0	0	0	0	2	0	2	2	0	0	0	0	0	0	0	0	0
recBS00064945_51			C	T	0	0	0	0	0	0	0	0	0	0	0	0	0	0	0	0	0	0	0	0	0	0	0	0	0	0	0	0	0	0	0	0	0	0	0	0	0	0	0	0	0	0	0	0	0
recBS00064956_51	3B	29.962	G	A	2	0	2	2	0	0	2	2	2	0	2	2	2	0	0	0	2	0	0	2	2	2	0	0	0	0	0	0	2	0	0	0	2	2	2	2	0	2	2	2	2	0	0	0	2
recBS00065005_51	1A	55.179	G	A	0	0	0	0	0	2	0	0	0	0	0	0	0	0	0	2	0	0	0	0	0	2	0	2	0	2	0	2	0	2	2	0	0	0	0	0	2	2	0	0	0	2	2	0	0
recBS00065030_51	4A	142.285	G	A	0	0	0	0	0	0	0	0	0	2	2	0	2	2	2	0	2	0	0	0	2	2	2	2	0	0	2	2	2	0	2	2	2	0	0	0	2	2	2	0	0	2	2	2	2
recBS00065034_51	2D	11.224	G	A	2	2	2	2	2	2	2	2	2	0	2	0	2	2	2	2	2	2	2	2	2	2	2	2	0	2	0	0	0	0	0	0	2	0	0	2	0	0	2	2	0	0	0	0	0
recBS00065053_51	1B	43.664	G	A	0	0	0	0	0	2	0	0	0	0	0	0	0	0	0	0	0	0	2	0	0	0	0	0	0	0	0	0	0	0	0	0	0	0	0	0	0	0	0	0	0	0	0	0	0
recBS00065079_51	6A	79.075	T	G	0	0	2	2	0	0	2	0	2	0	2	0	2	0	2	0	0	0	0	2	0	2	0	0	0	0	0	2	2	2	2	2	2	2	2	2	2	2	2	2	2	0	2	2	2
recBS00065105_51	2B	81.75	T	C	0	0	0	0	0	0	0	0	0	0	0	0	0	0	2	0	0	0	0	0	0	0	2	0	0	0	0	0	0	0	0	0	0	2	2	2	0	0	0	2	0	0	0	0	0
recBS00065107_51	3B	76.911	A	C	0	0	0	0	0	0	0	0	0	0	0	0	0	0	0	0	0	0	0	0	0	0	0	0	0	0	0	0	0	0	0	0	0	0	0	0	0	0	0	0	0	0	0	0	0
recBS00065108_51	1B	108.363	A	C	2	2	2	2	0	0	2	0	2	2	2	0	2	2	2	0	2	0	0	2	0	2	0	0	0	0	2	2	0	2	0	0	2	2	2	2	0	0	2	2	0	0	0	0	2
recBS00065128_51	5B	110.561	T	C	2	2	0	0	0	2	0	2	0	0	0	0	2	0	0	2	0	2	2	0	0	0	0	2	0	0	0	0	0	0	0	0	0	0	0	0	0	0	0	0	0	0	0	0	0
recBS00065139_51	1B	64.891	A	G	0	0	0	0	0	2	0	0	0	0	0	0	0	0	2	0	0	0	2	0	0	0	2	2	0	0	0	0	0	0	0	0	0	0	0	0	0	0	0	0	0	0	0	0	0
recBS00065146_51	1A	70.102	T	C	0	0	0	0	0	0	0	0	0	2	0	0	0	0	0	0	0	0	0	0	0	0	0	0	0	0	2	0	0	0	0	2	0	0	0	0	0	0	2	0	0	0	0	2	0
recBS00065147_51	2D	42.373	G	A	0	0	0	0	0	0	0	0	0	0	0	0	0	0	0	0	0	0	0	0	0	0	0	0	0	0	0	0	0	0	0	0	0	0	0	0	0	0	0	0	0	0	0	0	0
recBS00065152_51	6A	99.04	A	G	0	0	0	0	0	0	0	0	0	0	0	0	0	0	0	0	0	0	0	0	0	0	0	0	2	0	0	0	0	0	0	0	0	0	0	2	0	0	0	0	0	0	0	0	0
recBS00065217_51	1B	83.613	A	G	0	0	0	0	0	0	0	0	0	0	0	0	0	0	2	0	0	0	0	0	0	2	0	0	0	0	2	0	0	0	0	0	0	0	2	0	0	0	0	0	0	0	0	0	0
recBS00065250_51	7A	133.528	C	T	2	0	0	0	0	0	2	0	0	0	2	2	0	0	2	0	0	0	0	0	0	2	2	0	0	2	0	0	0	0	0	2	0	0	0	0	0	2	2	0	0	0	0	2	0
recBS00065259_51			A	G	0	0	0	0	0	2	0	0	0	0	0	0	0	0	0	2	0	2	2	0	0	0	0	0	0	0	0	0	0	0	0	0	0	0	0	0	0	0	0	0	0	0	0	0	0
recBS00065264_51	2B	172.819	G	T	2	0	0	0	2	0	0	0	0	2	0	0	0	0	0	0	0	0	0	2	0	2	0	0	0	2	0	2	0	2	0	0	0	0	0	0	2	2	0	0	0	2	2	0	2
recBS00065292_51	5A	79.917	G	A	0	0	0	0	2	0	2	0	0	0	0	0	0	0	0	0	2	0	0	0	2	2	2	0	0	0	0	0	0	0	0	0	2	0	0	0	0	0	0	0	0	0	0	0	0
recBS00065309_51	6A	79.075	T	C	2	2	0	0	2	2	0	2	0	2	0	2	0	2	0	2	2	2	2	0	2	0	2	2	2	2	2	0	0	0	0	0	0	0	0	0	0	0	0	0	0	2	0	0	0
recBS00065313_51	5A	62.718	G	A	2	2	2	2	2	2	2	2	2	0	2	0	2	0	2	2	2	2	2	2	2	2	2	0	2	0	0	2	0	0	0	0	0	2	2	2	0	0	0	2	0	0	0	0	2
recBS00065324_51	1A	83.704	G	A	2	0	0	0	0	0	0	0	0	0	0	0	0	0	0	0	0	0	0	0	0	2	0	0	2	2	2	2	2	2	0	0	0	0	0	0	0	0	2	0	0	0	0	0	2
recBS00065325_51	1A	84.326	A	G	0	2	0	0	0	2	0	0	0	0	2	2	0	0	2	2	0	2	2	0	0	0	2	2	0	0	0	0	0	0	2	2	0	0	0	0	2	2	0	0	2	2	2	2	0
recBS00065335_51	6B	59.525	G	A	2	2	0	2	0	0	0	0	0	0	0	0	0	0	0	0	0	0	0	0	2	0	2	0	2	2	0	2	2	2	2	2	0	2	2	0	2	2	0	0	0	2	2	2	2
recBS00065418_51	2B	92.194	A	C	0	0	2	2	2	2	2	2	2	0	2	2	0	0	2	2	2	2	2	2	2	0	2	2	0	0	0	0	0	0	0	0	2	0	2	2	0	0	2	0	0	0	0	0	0
recBS00065422_51	3D	0	C	T	0	2	0	0	2	2	0	2	0	0	0	0	2	0	0	2	2	2	2	0	2	0	0	0	2	0	0	0	0	0	0	2	0	0	0	0	0	0	0	0	0	0	0	2	0
recBS00065429_51	3B	61.909	C	T	2	0	2	2	0	2	0	0	1	0	0	0	0	0	0	2	0	2	2	0	0	0	0	0	0	0	0	0	0	2	0	0	0	2	0	0	0	0	0	0	2	0	0	0	2
recBS00065430_51	1A	94.456	G	A	0	0	0	0	2	0	0	0	0	2	0	0	0	0	0	0	0	0	0	2	0	0	0	0	2	0	2	2	0	2	2	2	0	0	0	0	2	2	2	0	0	2	2	2	2
recBS00065442_51			G	A	0	0	0	0	0	0	0	0	0	2	0	0	0	0	0	0	0	0	0	0	0	0	0	0	0	0	0	0	0	0	0	2	0	0	0	0	0	0	2	0	0	0	0	2	0
recBS00065444_51	4A	83.424	C	T	2	0	0	0	0	0	0	0	0	0	0	0	0	0	0	0	2	0	0	0	2	0	0	0	0	0	0	0	2	0	2	2	0	0	0	0	2	2	0	0	0	2	2	2	2
recBS00065478_51	1D	67.715	C	T	0	2	0	0	0	2	0	2	0	0	0	0	0	0	0	2	0	2	2	0	0	0	0	0	2	0	0	0	0	0	0	0	0	0	0	0	0	0	0	0	0	0	0	0	0
recBS00065487_51	1B	30.338	C	T	0	0	2	2	2	2	2	2	2	0	0	0	2	0	0	0	2	0	2	2	2	2	0	0	0	0	0	0	0	0	0	0	2	2	0	0	0	0	0	0	2	0	0	0	0
recBS00065515_51			T	C	0	0	0	0	0	0	0	0	0	0	0	0	0	0	0	0	0	0	0	0	0	0	2	0	0	2	0	0	0	0	0	0	0	0	0	0	0	0	0	0	0	0	0	0	0
recBS00065543_51	5B	19.658	A	G	0	0	0	0	0	0	0	0	0	0	0	0	0	0	2	0	0	0	0	0	0	0	2	0	0	0	2	2	0	0	2	0	0	0	0	0	2	2	2	0	0	2	2	0	2
recBS00065548_51			A	G	0	0	0	0	0	0	0	2	0	0	0	0	0	0	0	0	2	0	0	0	2	0	0	0	0	0	0	0	0	0	0	0	0	0	0	0	0	0	0	2	0	0	0	0	0
recBS00065556_51	2B	27.198	G	A	0	0	0	0	0	0	2	0	0	2	2	2	0	2	0	0	0	0	0	0	0	0	0	0	0	0	0	0	0	0	0	0	0	0	0	0	0	0	0	0	0	0	0	0	0
recBS00065601_51	1A	84.63	G	A	0	2	0	0	0	2	0	0	0	2	2	0	0	0	2	2	0	2	2	0	0	0	2	2	0	0	0	0	0	0	2	2	0	0	0	0	2	2	0	0	2	2	2	2	0
recBS00065603_51	3B	144.743	C	T	0	0	0	0	0	0	0	0	0	0	0	0	0	0	0	0	0	0	0	0	0	0	0	0	0	0	0	0	0	0	0	0	0	0	0	0	0	0	0	0	0	0	0	0	0
recBS00065607_51	4A	37.815	T	C	2	0	0	0	0	2	0	0	0	0	0	2	0	0	0	2	0	2	2	2	0	0	0	0	0	0	2	0	0	0	0	0	2	0	2	2	0	2	2	2	0	0	0	0	0
recBS00065609_51			G	T	0	0	0	0	0	0	0	0	0	0	0	0	0	0	0	0	0	0	0	0	0	0	0	0	0	0	0	0	0	0	0	0	0	0	0	0	0	0	0	0	0	0	0	0	0
recBS00065628_51	7D	26.202	T	G	0	0	0	0	0	0	0	0	0	0	2	0	0	0	2	0	2	0	0	0	2	0	2	0	2	2	0	2	2	2	2	2	0	0	0	0	2	2	2	0	0	2	2	2	2
recBS00065647_51	7A	135.807	C	T	0	2	0	0	0	0	0	0	0	0	0	0	0	0	0	0	0	0	0	0	0	0	0	0	0	0	0	0	0	0	0	2	0	0	0	0	0	0	0	0	0	0	0	2	0
recBS00065648_51	7A	70.701	G	T	0	0	0	0	2	0	0	0	0	0	0	0	0	0	0	0	0	0	0	0	0	0	0	0	0	2	0	1	0	0	2	0	2	0	0	0	2	0	0	0	0	2	2	0	0
recBS00065667_51	2A	47.259	T	C	0	0	0	0	0	0	0	0	0	0	0	0	0	0	0	0	0	0	0	0	0	0	2	0	0	0	0	0	0	0	0	0	0	0	0	0	0	0	0	0	0	0	0	0	0
recBS00065673_51	3A	157.611	A	C	0	2	0	0	2	2	0	0	0	2	0	2	0	0	2	2	0	2	2	0	0	0	2	0	2	0	0	0	0	0	0	0	0	0	2	0	0	0	0	0	0	0	0	0	0
recBS00065680_51	6B	49.47	A	C	0	0	0	0	0	0	0	0	0	0	0	0	0	0	0	0	0	2	0	0	0	0	0	0	0	0	0	0	0	0	0	0	0	0	0	0	0	0	0	0	0	0	0	0	2
recBS00065693_51	5A	49.027	G	A	0	0	0	0	0	0	0	0	2	2	0	0	0	0	0	0	2	0	0	0	2	2	0	0	0	0	2	0	2	0	0	2	0	0	0	2	0	0	0	0	0	0	0	2	0
recBS00065694_51	1B	145.804	A	G	2	0	2	2	2	0	2	0	2	0	2	2	2	2	0	0	2	0	0	2	2	0	0	0	2	0	2	2	2	2	2	2	2	2	2	0	2	0	0	2	0	2	2	2	2
recBS00065697_51	5B	69.191	G	A	2	0	0	0	0	0	0	0	0	0	0	0	0	0	2	0	0	0	0	2	0	0	2	2	0	2	0	2	0	2	0	0	0	0	0	0	0	0	2	0	0	0	0	0	0
recBS00065701_51	2D	42.373	G	A	0	0	0	0	0	0	0	0	0	0	0	0	0	0	0	0	0	0	0	0	0	0	0	0	0	0	0	0	0	0	0	0	0	0	0	0	0	0	0	0	0	0	0	0	0
recBS00065714_51	5A	137.976	T	C	0	0	0	0	0	0	0	0	0	0	0	0	0	0	0	0	0	0	0	0	0	0	0	0	0	0	0	0	0	0	0	0	0	0	2	0	0	0	0	0	0	0	0	0	2
recBS00065717_51	2D	76.569	T	C	0	0	0	0	0	0	0	0	0	0	0	0	0	0	0	0	0	0	0	0	0	0	2	0	0	2	0	0	0	0	0	0	0	0	0	0	0	0	0	0	0	0	0	0	0
recBS00065732_51	5B	20.234	T	C	0	0	0	0	0	0	0	0	0	0	0	0	2	0	0	0	0	0	0	0	0	0	0	2	0	0	0	0	0	0	0	0	0	0	0	0	0	0	0	0	2	0	0	0	2
recBS00065734_51	3A	148.027	T	C	0	0	0	0	0	0	0	0	0	0	0	0	2	0	0	0	0	0	0	0	0	0	0	2	0	0	0	0	0	0	0	0	0	0	0	0	0	0	2	0	0	0	0	0	0
recBS00065783_51	6B	119.726	T	C	0	0	0	0	0	0	0	0	0	0	0	0	0	0	0	0	0	0	0	0	0	0	2	0	0	0	0	0	0	0	0	0	0	0	0	0	0	0	0	0	0	0	0	0	0
recBS00065808_51	2A	133.704	T	C	0	0	0	0	0	0	0	0	0	0	0	0	0	0	0	0	0	0	0	0	0	0	0	0	0	0	2	0	2	0	0	2	0	0	0	0	0	0	0	0	0	0	0	2	2
recBS00065818_51	4D	84.729	G	T	0	0	0	0	0	0	0	0	0	0	0	0	0	0	0	0	0	0	0	0	0	2	0	0	2	0	0	0	2	0	0	2	0	0	0	0	0	0	0	0	0	0	0	2	0
recBS00065822_51			T	C	1	0	0	0	0	0	2	0	0	0	0	0	0	0	0	0	0	0	0	0	0	0	0	0	0	0	2	0	0	0	0	0	0	0	0	0	0	0	0	0	0	0	0	0	0
recBS00065863_51	4A	29.863	T	G	0	2	0	0	0	2	0	0	0	0	0	0	0	0	0	2	0	2	2	0	0	0	0	0	0	0	0	0	0	0	0	0	0	0	0	0	0	0	0	0	0	0	0	0	0
recBS00065864_51	5B	161.323	G	A	0	0	2	0	0	0	0	0	0	2	0	0	0	0	0	0	0	0	0	0	0	0	0	0	0	0	0	0	0	0	0	0	0	0	2	0	0	0	0	0	0	0	0	0	0
recBS00065865_51	2A	124.497	A	C	2	2	2	0	2	0	2	2	2	2	2	0	2	2	0	0	2	0	0	2	2	2	0	2	0	0	0	0	0	0	0	0	0	2	2	2	0	0	0	2	2	0	0	0	0
recBS00065873_51	3B	134.834	C	T	0	0	0	0	0	2	2	0	2	2	0	0	0	0	0	0	2	2	2	0	0	0	0	0	2	2	2	0	2	0	0	0	0	0	0	2	0	0	0	0	0	0	0	0	2
recBS00065915_51	5A	120.138	T	G	0	0	2	2	2	0	0	0	2	0	0	0	0	0	0	0	2	0	0	2	2	0	0	0	0	0	0	0	0	0	0	0	2	2	2	0	0	0	0	2	0	0	0	0	0
recBS00065932_51	3A	79.801	C	A	0	0	0	0	2	2	0	0	0	0	0	0	2	0	0	2	0	2	2	0	0	0	0	0	0	0	0	0	2	0	0	0	0	0	0	2	0	0	0	0	0	0	0	0	0
recBS00065946_51	2D	44.965	G	A	0	0	0	0	0	0	0	0	0	0	0	0	0	0	0	0	0	0	0	0	0	0	0	0	0	0	0	0	0	0	0	0	0	0	0	0	0	0	0	2	0	0	0	0	0
recBS00065960_51	6B	0.375	G	A	0	0	2	2	0	0	2	2	2	0	2	2	2	2	0	0	2	0	0	2	2	2	0	0	2	0	0	0	0	0	0	0	0	2	2	2	0	0	0	2	2	0	0	0	0
recBS00065978_51	3B	74.433	C	T	0	2	0	0	0	0	0	0	0	0	0	2	0	0	0	0	0	0	0	0	0	0	0	0	0	0	0	0	0	0	0	0	0	0	0	0	0	0	0	0	0	0	0	0	0
recBS00065981_51	7B	95.706	T	C	0	0	0	0	2	0	0	0	0	0	0	0	0	0	2	0	2	0	0	0	2	0	2	2	0	2	0	0	2	0	0	2	0	0	0	0	0	0	2	0	0	2	0	2	0
recBS00065996_51	5B	69.191	A	C	2	0	0	0	0	0	0	0	0	0	0	0	0	0	0	0	0	0	0	0	0	0	0	0	0	2	0	2	0	2	0	0	0	0	0	0	0	0	0	0	0	0	0	0	0
recBS00066014_51	1B	57.596	G	A	0	0	0	0	0	2	0	0	0	0	0	0	0	0	2	0	0	0	2	0	0	0	2	0	0	0	2	0	0	0	0	2	0	0	0	0	0	0	0	0	0	0	0	2	0
recBS00066015_51	7A	113.297	G	A	0	2	0	0	0	2	0	2	0	0	0	0	0	0	0	2	0	2	2	0	0	0	0	0	0	0	0	0	0	0	0	0	0	0	0	0	0	0	0	0	0	0	0	0	0
recBS00066024_51	4B	71.914	G	A	0	2	0	0	0	2	0	2	0	0	0	0	2	0	0	2	0	2	2	0	0	0	0	0	0	0	0	0	0	0	0	0	0	0	2	0	0	0	0	0	0	0	0	0	0
recBS00066039_51			G	A	0	0	0	0	0	0	0	0	2	0	0	0	0	0	0	0	0	0	0	2	0	0	0	0	0	0	0	0	0	0	0	0	0	0	0	0	0	0	0	0	0	0	0	0	0
recBS00066047_51	6A	79.075	C	T	2	2	0	0	2	2	0	2	0	2	0	2	0	2	0	2	2	2	2	0	2	0	2	2	2	2	2	0	0	0	0	0	0	0	0	0	0	0	0	0	0	2	0	0	0
recBS00066117_51	1B	43.858	A	C	0	0	0	0	0	0	0	0	0	0	0	0	0	0	0	0	0	0	0	0	0	0	0	0	0	0	0	0	0	0	0	0	0	0	0	0	0	0	0	0	0	0	0	0	0
recBS00066119_51	2B	98.044	G	A	0	0	0	0	0	0	0	0	0	0	0	0	0	0	0	0	0	0	0	0	0	2	0	0	0	0	2	0	0	0	0	0	0	2	0	0	0	0	0	2	2	0	0	0	2
recBS00066127_51	5A	45.082	G	A	0	0	0	0	0	0	0	0	0	2	0	0	0	0	0	0	0	0	0	0	0	2	0	0	0	0	2	0	2	0	0	2	0	0	0	0	0	0	0	0	0	0	0	2	0
recBS00066128_51	7D	145.863	C	A	0	2	0	0	2	0	0	0	0	0	0	0	0	0	0	0	0	0	0	0	0	0	0	0	2	2	0	2	0	2	2	0	0	2	0	0	2	2	0	0	0	0	2	0	0
recBS00066132_51	2D	80.408	G	A	0	0	0	2	2	0	2	0	2	0	2	0	0	0	0	0	2	0	0	2	2	0	2	0	0	2	0	2	0	0	0	0	2	2	2	2	0	0	0	0	0	0	0	0	0
recBS00066135_51	1B	63.911	G	A	0	0	0	0	0	0	0	0	0	0	0	0	0	0	0	0	0	0	0	0	0	0	0	0	0	0	0	0	0	0	0	0	0	0	0	0	0	0	0	0	0	0	0	0	0
recBS00066138_51			T	C	0	0	0	0	0	0	0	0	0	0	2	0	0	2	0	0	0	0	0	0	0	0	0	0	0	0	0	0	0	0	0	0	0	0	0	0	0	0	0	0	0	0	0	0	0
recBS00066148_51	2B	161.415	A	G	0	0	0	0	2	0	0	0	0	2	0	0	0	0	2	0	0	0	0	2	0	2	2	2	2	0	2	0	2	0	0	2	0	0	0	0	0	0	0	0	2	0	0	2	0
recBS00066149_51	3B	62.311	G	A	2	0	2	2	0	2	0	0	2	0	0	0	0	0	0	2	0	2	2	0	0	0	0	0	0	0	0	0	0	2	0	0	0	2	0	0	0	0	0	0	2	0	0	0	0
recBS00066188_51	1D	92.906	A	G	0	0	0	0	0	0	0	0	0	0	0	0	0	0	0	0	0	0	0	0	0	2	0	0	0	0	2	2	2	2	0	2	0	0	0	0	0	0	0	0	0	0	0	2	2
recBS00066224_51	5D	172.424	G	A	0	0	0	0	2	0	0	0	0	0	0	0	0	0	2	0	0	0	0	2	0	0	2	0	2	0	0	2	0	0	2	2	0	0	0	0	2	2	2	0	0	2	2	2	2
recBS00066226_51	6B	65.22	G	T	0	0	0	0	0	0	0	0	0	0	0	0	0	0	2	0	0	2	0	0	2	0	2	2	0	0	0	0	0	0	0	0	0	0	0	0	0	0	2	0	0	0	0	0	2
recBS00066230_51	3A	16.102	G	A	0	2	2	2	2	0	0	2	2	0	2	2	2	2	2	0	0	2	0	0	2	2	2	2	0	0	0	0	0	0	0	0	2	2	2	2	0	0	2	2	2	0	0	0	0
recBS00066271_51	1B	21.045	C	T	0	0	0	0	0	0	0	0	0	0	0	0	0	0	0	0	0	0	0	0	0	0	0	0	0	2	0	0	2	2	2	2	0	0	0	0	2	2	0	0	0	2	2	2	2
recBS00066295_51	7A	148.431	A	G	0	0	0	0	0	0	0	0	0	0	0	0	0	0	0	0	0	0	0	0	0	0	0	0	2	0	0	2	0	0	2	0	0	0	0	0	2	2	0	0	0	0	2	0	0
recBS00066305_51	1B	158.591	T	C	0	0	0	0	0	0	0	0	0	0	0	0	0	0	0	0	0	0	0	0	0	0	0	0	2	0	2	1	2	0	0	2	0	0	0	0	0	0	2	0	0	0	0	2	2
recBS00066309_51			A	G	0	0	0	0	0	0	0	0	0	0	0	0	0	0	0	0	0	0	0	0	0	0	0	2	0	0	0	0	0	0	0	0	0	0	0	0	0	0	0	0	0	0	0	0	0
recBS00066310_51	2A	104.132	T	C	2	2	0	0	0	2	0	0	0	0	0	0	0	0	2	2	0	2	2	0	0	0	2	2	2	0	2	2	2	2	2	2	0	0	0	0	2	2	2	0	0	2	2	2	2
recBS00066319_51	3A	103.83	T	G	0	0	0	0	0	0	0	0	0	0	0	0	0	0	0	0	0	0	0	0	0	0	0	0	0	0	0	0	0	2	0	0	0	0	2	2	0	0	0	0	0	2	0	0	0
recBS00066345_51	5B	96.703	C	T	2	2	2	0	0	2	0	2	0	0	0	0	2	0	0	2	0	2	2	0	0	2	0	2	2	2	2	0	0	2	2	0	0	2	2	2	2	0	0	2	2	2	2	0	2
recBS00066349_51	5A	53.465	C	T	0	0	0	0	0	0	0	0	0	0	0	0	0	0	0	0	0	0	0	0	0	0	0	0	2	0	0	0	2	0	0	2	0	0	0	0	0	0	0	0	0	0	0	2	2
recBS00066389_51	2B	18.891	T	C	2	2	2	2	0	0	2	0	2	0	0	0	0	0	2	0	0	0	0	2	0	0	2	2	2	2	0	2	0	2	2	0	2	2	0	0	2	2	2	0	2	2	2	0	0
recBS00066391_51	1D	67.715	A	G	2	2	0	0	0	2	0	2	0	0	0	0	0	0	0	2	0	2	2	0	0	0	0	0	2	0	0	0	0	0	0	0	0	0	0	0	0	0	0	0	0	0	0	0	0
recBS00066434_51	5A	130.901	G	A	2	0	2	2	2	0	2	0	2	0	0	0	0	0	2	0	2	0	0	2	2	0	2	2	2	0	0	0	0	0	0	0	2	2	0	2	0	0	2	2	2	0	0	0	2
recBS00066443_51			C	T	0	0	0	0	0	0	0	0	0	0	0	0	0	0	0	0	0	0	0	0	0	0	0	2	0	0	0	0	0	0	0	0	0	0	0	0	0	0	0	0	0	0	0	0	0
recBS00066451_51	5B	69.191	C	T	2	0	0	0	0	0	0	0	0	0	0	0	0	0	2	0	0	0	0	2	0	0	2	2	0	2	0	2	0	2	0	0	0	0	0	0	0	0	2	0	0	0	0	0	0
recBS00066466_51	3B	71.34	T	C	0	2	2	2	0	0	0	0	0	0	2	2	0	0	2	0	0	0	0	0	2	0	2	0	2	2	2	0	2	2	0	2	0	2	0	2	0	0	2	0	2	0	0	2	2
recBS00066467_51	3B	71.34	C	T	0	2	0	0	0	0	0	0	0	0	0	2	0	0	0	0	0	0	0	0	0	0	0	0	0	2	0	0	0	0	0	0	0	0	0	0	0	0	0	0	0	0	0	0	0
recBS00066468_51	7A	156.229	C	T	0	0	2	2	0	0	2	0	0	2	0	2	2	2	0	0	2	0	0	2	2	0	0	2	0	0	2	0	0	0	0	0	0	2	2	2	0	0	0	0	2	0	0	0	0
recBS00066475_51	3A	86.522	A	G	0	0	0	0	2	2	0	2	2	2	0	0	2	2	2	2	2	2	2	2	2	2	2	2	0	0	0	0	0	0	0	0	0	0	0	0	0	0	2	0	0	0	0	0	0
recBS00066479_51	7B	133.591	C	T	2	0	0	0	0	0	0	0	0	0	0	0	2	0	2	0	0	0	0	0	0	0	2	0	2	0	2	0	0	0	0	0	0	0	2	2	0	2	2	0	0	0	0	0	0
recBS00066484_51	7B	92.52	G	A	2	2	0	0	0	2	0	2	0	0	0	0	0	0	0	2	0	2	2	0	0	2	0	0	2	0	0	2	0	2	2	0	0	0	0	0	2	2	0	0	0	0	2	0	2
recBS00066526_51	2D	82.821	A	G	0	2	0	0	2	2	0	2	2	0	0	0	0	0	0	2	2	2	2	0	2	2	2	0	2	2	0	0	0	2	0	0	0	0	0	2	0	0	2	0	0	0	0	0	0
recBS00066527_51	2D	82.821	A	G	0	2	0	0	2	2	0	2	2	0	0	0	0	0	0	2	2	2	2	0	2	2	2	0	2	2	0	0	0	2	0	0	0	0	0	2	0	0	2	0	0	0	0	0	0
recBS00066545_51	2B	99.803	A	G	2	0	0	0	0	0	0	0	0	0	0	0	0	0	0	0	0	0	0	0	0	0	0	0	2	2	2	0	2	0	0	2	0	2	0	0	0	0	0	0	2	0	0	2	0
recBS00066585_51			C	T	2	2	2	2	0	0	2	0	0	0	0	0	0	0	0	0	0	0	0	0	0	0	0	0	0	0	2	2	0	0	0	0	2	2	2	2	0	0	0	0	2	0	0	0	0
recBS00066605_51	6A	82.383	T	C	2	2	2	2	2	0	2	0	2	0	2	0	2	0	2	0	2	0	0	2	2	2	0	0	0	0	2	0	0	0	0	2	2	2	2	2	0	0	2	2	2	0	0	2	0
recBS00066613_51			G	T	0	0	0	0	0	0	0	0	0	0	0	0	0	0	0	0	0	0	0	0	0	0	2	0	0	0	0	0	0	0	0	0	0	0	0	0	0	0	0	0	0	0	0	0	0
recBS00066659_51	1A	113.813	G	A	0	0	0	0	0	0	0	0	0	0	0	0	0	0	2	0	0	0	0	0	0	2	2	0	2	2	2	2	0	2	2	0	0	0	0	0	2	2	2	0	0	0	2	2	2
recBS00066661_51	6A	48.088	G	A	2	0	0	0	0	0	2	0	0	0	0	0	0	0	2	0	0	0	0	0	0	0	2	2	0	0	0	0	0	2	0	0	0	0	0	2	0	0	0	0	0	0	0	0	0
recBS00066686_51	2A	47.217	T	C	0	0	0	0	0	0	0	0	0	0	0	0	0	0	0	0	0	0	0	0	0	0	2	0	0	0	0	0	0	0	0	0	0	0	0	0	0	0	0	0	0	0	0	0	0
recBS00066719_51	2B	115.862	G	A	0	0	0	0	0	0	0	0	0	0	0	0	0	0	0	0	0	0	0	0	0	0	0	0	0	2	0	0	0	0	0	0	0	0	0	0	0	0	0	0	0	0	0	0	0
recBS00066748_51	2A	101.974	A	G	2	2	0	0	0	2	0	0	0	0	0	0	0	0	2	2	0	2	2	0	0	0	2	2	2	0	2	2	2	2	2	2	0	0	0	0	2	2	2	0	0	2	2	2	2
recBS00066799_51	6B	58.195	G	A	0	0	0	0	0	0	0	0	0	0	0	0	0	0	0	0	0	2	0	0	2	0	0	0	0	0	0	0	0	0	0	0	0	0	0	0	0	0	0	0	0	0	0	0	0
recBS00066800_51	3A	86.158	C	T	2	2	2	2	0	0	2	0	0	0	0	0	0	0	0	0	0	0	0	0	0	0	0	0	0	0	2	2	0	0	0	0	2	2	2	2	0	0	0	0	2	0	0	0	0
recBS00066847_51	1D	67.715	T	C	0	2	0	0	0	2	0	2	0	0	0	0	0	0	0	2	0	2	2	0	0	0	0	0	2	0	0	0	0	0	0	0	0	0	0	0	0	0	0	0	0	0	0	0	0
recBS00066855_51	1D	115.62	G	A	0	0	0	2	2	0	0	0	2	0	0	0	0	0	0	0	0	0	0	0	0	2	0	0	0	0	2	0	2	0	0	2	0	2	2	0	0	0	0	2	2	0	0	2	2
recBS00066873_51	7B	94.741	G	A	0	0	0	0	2	0	0	0	0	0	0	0	0	0	2	0	2	0	0	0	2	0	2	2	0	2	0	0	2	0	0	2	0	0	0	0	0	0	2	0	0	2	0	2	0
recBS00066891_51	4A	110.131	G	A	0	0	0	0	0	0	0	0	0	0	0	0	0	0	0	0	0	0	0	0	0	0	0	0	0	2	2	1	0	0	2	0	0	0	0	0	2	2	0	0	0	2	2	0	2
recBS00066904_51	3B	63.962	T	C	2	0	2	2	0	2	0	0	2	0	0	0	0	0	0	2	0	2	2	0	0	0	0	0	2	0	2	0	0	2	0	0	0	2	0	2	0	0	0	0	2	0	0	0	0
recBS00066978_51	2A	99.28	T	C	0	0	2	2	0	0	0	2	0	0	0	0	2	0	0	2	2	2	0	0	2	0	0	0	0	0	0	0	0	0	0	0	0	0	0	0	0	0	0	0	0	0	0	0	0
recBS00066990_51			C	T	0	0	0	0	0	0	0	0	0	0	0	0	0	0	2	0	0	0	0	0	0	0	2	2	0	0	0	0	0	0	0	0	0	0	0	0	0	0	2	0	0	0	0	0	2
recBS00067003_51	1B	56.648	C	T	0	0	0	0	0	2	0	0	0	0	0	0	0	0	0	2	0	2	2	0	0	0	0	0	0	0	0	0	2	0	0	2	0	0	2	2	0	0	0	0	0	0	0	2	0
recBS00067046_51	2D	11.946	T	C	0	0	0	0	2	2	0	2	0	2	0	0	0	0	0	2	0	2	2	0	0	0	0	2	0	0	2	0	2	0	0	0	0	0	0	0	0	0	0	0	0	0	0	0	2
recBS00067072_51	5B	40.6	A	G	0	2	2	0	0	2	0	0	0	2	2	2	0	2	2	2	0	2	2	0	0	0	0	0	0	2	2	2	2	0	2	2	0	0	2	0	2	0	2	2	0	0	2	2	2
recBS00067074_51	5B	182.977	A	C	2	0	0	0	0	0	0	0	0	0	0	0	0	0	2	0	0	0	0	0	0	0	2	0	0	0	2	0	2	0	0	2	0	0	0	0	0	0	2	0	0	0	0	2	0
recBS00067102_51			C	T	0	0	0	0	0	0	0	0	0	0	0	0	0	0	0	0	0	0	0	0	0	0	0	0	0	0	0	0	0	0	0	0	0	0	0	0	0	0	0	0	0	0	0	0	0
recBS00067133_51			C	T	2	0	0	0	0	0	0	0	0	0	0	0	0	0	0	0	0	0	0	0	2	0	0	0	0	0	0	0	0	0	0	0	0	2	0	0	0	0	0	0	2	0	0	0	0
recBS00067146_51			T	C	0	0	2	2	0	0	0	0	0	0	0	2	0	0	0	0	0	0	0	0	0	0	0	0	0	0	0	0	0	0	0	0	0	0	0	0	0	0	0	2	0	0	0	0	0
recBS00067152_51	5B	57.831	G	A	0	0	0	0	0	0	0	0	0	0	0	0	0	0	0	0	0	0	0	0	0	0	0	0	0	0	0	0	0	0	0	0	0	0	0	0	0	0	0	0	0	0	0	0	0
recBS00067163_51	3D	130.077	A	G	0	0	0	0	0	0	0	0	0	0	0	0	2	0	0	0	0	0	0	0	0	0	0	0	0	0	0	0	0	0	0	0	0	0	0	0	0	0	0	0	0	0	0	0	0
recBS00067190_51	3A	89.04	T	C	0	0	0	0	0	0	0	2	2	0	0	0	2	2	2	0	2	0	0	2	2	2	2	2	0	0	0	0	2	0	0	2	0	0	0	0	0	0	2	0	0	0	0	2	0
recBS00067200_51	7A	135.858	G	A	0	0	0	0	0	0	0	0	0	0	0	0	0	0	0	0	0	0	0	0	0	0	0	0	0	0	0	0	0	0	0	2	0	0	0	0	0	0	0	0	0	0	0	2	0
recBS00067228_51	3A	141.858	C	A	0	0	2	2	0	0	0	0	0	0	0	0	0	0	0	0	0	0	0	0	0	0	0	0	0	0	0	0	0	0	0	0	0	2	2	0	0	0	0	2	2	0	0	0	0
recBS00067330_51	1A	70.102	A	G	2	2	2	2	2	0	0	2	2	0	2	0	2	2	0	0	2	0	0	2	2	0	0	0	2	0	0	0	2	0	0	0	2	2	2	2	0	0	0	2	0	0	0	0	0
recBS00067337_51	2B	81.953	T	C	2	2	0	0	0	0	0	0	0	2	2	2	2	2	0	0	0	0	0	0	0	0	0	2	0	2	0	2	2	2	2	2	0	2	2	2	2	2	0	2	2	2	2	2	0
recBS00067398_51	7A	126.799	G	T	2	0	0	0	2	0	0	2	0	2	2	2	0	2	2	2	0	2	0	0	0	2	2	0	0	2	0	2	0	2	2	0	0	0	0	0	2	2	2	0	0	2	2	0	0
recBS00067417_51	6B	104.968	C	T	0	0	0	0	0	0	0	0	0	0	0	0	0	0	0	0	0	0	0	0	0	0	0	0	0	0	0	0	0	0	0	0	0	0	0	0	0	0	0	0	0	0	0	0	0
recBS00067421_51	1A	77.784	G	T	2	0	0	0	0	0	0	0	0	0	0	0	0	0	0	0	0	0	0	0	0	2	0	0	2	2	2	0	2	0	0	2	0	0	0	0	0	0	2	0	0	0	0	2	2
recBS00067425_51	7A	149.343	A	G	0	0	0	0	0	0	0	0	0	0	0	0	0	0	0	0	0	0	0	0	0	0	0	0	0	0	0	0	0	2	0	0	0	0	0	0	0	0	0	0	0	0	0	0	0
recBS00067428_51	4B	61.838	C	T	2	0	0	0	0	0	0	0	0	0	0	0	0	0	0	0	0	0	0	0	0	0	0	0	0	0	0	0	0	0	0	0	0	0	0	0	0	0	0	0	0	0	0	0	0
recBS00067436_51	1B	97.714	A	G	2	2	2	2	0	0	2	0	2	2	2	0	2	2	2	0	2	0	0	2	2	2	2	2	0	0	2	2	0	0	0	0	2	2	0	0	0	0	2	2	2	0	0	0	0
recBS00067453_51	5A	49.732	T	C	0	0	0	0	2	2	0	2	0	0	0	0	0	0	0	2	0	2	2	0	0	2	0	0	2	2	2	2	2	2	2	2	0	0	0	0	2	2	2	0	0	0	2	2	2
recBS00067499_51	3A	68.656	C	T	0	0	2	2	0	0	2	2	2	0	2	2	0	2	2	0	2	0	0	2	2	2	0	0	0	0	0	2	0	0	0	0	2	2	2	2	0	0	2	2	2	0	0	0	0
recBS00067507_51	1B	56.881	C	T	2	2	2	2	2	0	2	2	2	0	2	2	2	0	0	2	2	2	0	2	2	2	0	2	0	0	0	0	0	0	0	0	2	2	0	0	0	2	2	2	2	0	0	0	0
recBS00067515_51	3B	139.618	T	C	0	0	0	0	0	0	0	0	0	0	0	0	0	0	0	0	0	0	0	0	0	0	0	0	0	2	0	0	0	0	0	0	0	0	0	0	0	0	0	0	0	0	0	0	0
recBS00067564_51	7A	42.085	C	T	0	0	0	0	0	2	0	0	0	0	0	0	0	0	0	2	0	2	2	0	0	0	0	0	0	0	0	0	0	0	0	0	0	0	0	0	0	0	0	0	0	0	0	0	0
recBS00067572_51	2B	114.094	G	T	0	0	0	0	0	0	0	0	0	0	0	0	0	0	0	0	2	0	0	0	2	0	0	2	2	2	2	2	2	2	2	2	0	0	2	2	2	2	0	0	0	2	2	2	2
recBS00067584_51	2D	43.688	A	G	0	0	0	0	0	0	0	0	0	0	0	0	0	0	0	0	0	0	0	0	0	0	0	0	0	0	0	0	0	0	0	0	0	0	0	0	0	0	0	0	0	0	0	0	0
recBS00067606_51	5A	15.856	A	G	0	0	2	2	0	2	0	2	0	2	0	0	2	0	0	2	2	2	0	0	2	2	0	0	0	0	0	2	0	0	2	0	0	0	2	0	2	2	0	0	0	2	2	0	2
recBS00067610_51	7A	149.343	T	C	0	0	0	0	0	0	0	0	0	0	0	0	0	0	0	0	0	0	0	0	0	0	0	0	0	0	0	0	0	2	0	0	0	0	0	0	0	0	0	0	0	0	0	0	0
recBS00067615_51	5B	69.191	A	G	2	0	0	0	0	0	0	0	0	0	0	0	0	0	2	0	0	0	0	2	0	0	2	2	0	2	0	2	0	2	0	0	0	0	0	0	0	0	2	0	0	0	0	0	0
recBS00067619_51	6A	71.977	T	G	2	2	0	0	0	2	0	2	0	0	0	0	0	0	0	2	0	2	2	0	0	0	0	0	0	0	0	2	2	2	2	2	0	0	0	0	2	2	0	0	0	0	2	2	2
recBS00067620_51	1D	67.715	G	A	2	2	0	0	0	2	0	2	0	0	0	0	0	0	0	2	0	2	2	0	0	0	0	0	2	0	0	0	0	0	0	0	0	0	0	0	0	0	0	0	0	0	0	0	0
recBS00067627_51	1B	86.747	G	A	0	0	0	0	2	2	0	2	0	0	0	0	0	0	0	2	0	2	2	0	0	0	0	0	0	2	0	0	0	0	0	0	0	0	0	0	0	0	0	0	0	0	0	0	2
recBS00067639_51	7A	68.195	G	A	2	0	0	0	0	0	0	0	0	0	2	0	0	0	2	0	0	0	0	0	0	0	2	0	0	0	2	0	0	0	0	0	0	0	0	0	0	0	0	0	0	0	0	0	0
recBS00067647_51	5A	15.856	T	C	0	0	2	2	0	2	0	2	0	2	0	0	2	0	0	2	2	2	0	0	2	2	0	0	0	0	0	2	0	0	2	0	0	0	2	0	2	2	0	0	0	2	2	0	2
recBS00067656_51			T	C	0	0	0	0	0	0	0	0	0	0	0	0	0	0	0	0	0	0	0	0	0	0	0	0	0	0	0	0	0	0	0	0	0	0	0	0	0	0	0	0	0	0	0	0	0
recBS00067682_51	7A	212.661	C	T	0	0	2	2	2	2	2	0	2	0	2	2	2	2	2	0	0	0	0	2	0	2	2	2	0	0	0	0	0	0	0	0	2	2	0	2	0	0	2	2	2	0	0	0	0
recBS00067684_51	2A	47.217	G	A	0	0	0	0	2	2	0	2	0	0	0	0	0	0	0	2	0	2	2	0	0	0	0	0	0	0	0	0	2	0	0	0	0	0	0	0	0	0	0	0	0	0	0	0	0
recBS00067698_51	2D	8.52	T	C	2	2	0	0	2	2	0	2	0	2	0	0	2	0	0	2	0	2	2	0	0	0	0	0	0	0	0	0	2	0	0	0	0	0	0	0	0	0	0	0	0	0	0	0	0
recBS00067709_51	1D	3.502	T	C	0	0	0	0	0	0	0	0	0	0	0	0	0	0	0	0	0	0	0	0	0	0	0	0	0	0	0	0	0	0	0	0	0	0	0	0	0	0	0	0	0	0	0	0	0
recBS00067711_51	3A	109.946	A	G	0	0	0	0	0	0	0	0	0	0	0	0	0	0	0	0	0	0	0	0	0	0	2	0	0	0	0	0	0	0	0	0	0	0	0	0	0	0	0	0	0	0	0	0	0
recBS00067741_51	1A	139.744	T	C	0	0	0	2	0	0	0	0	0	2	0	0	0	0	0	0	0	0	0	0	0	0	0	0	0	0	0	0	0	0	0	0	0	0	0	0	0	0	0	0	0	0	0	0	0
recBS00067744_51	5B	100.643	T	C	2	2	0	2	2	2	2	2	2	2	2	2	0	2	0	2	2	2	2	2	2	0	0	0	0	0	0	0	2	0	2	0	0	0	2	0	2	0	0	0	0	2	2	0	0
recBS00067759_51			C	T	2	0	0	0	0	0	2	0	0	0	0	0	0	0	0	0	0	0	0	0	0	0	0	0	0	0	0	0	0	0	0	2	0	0	0	0	0	0	0	0	0	0	0	2	0
recBS00067775_51	4B	5.987	C	T	0	0	0	0	2	0	0	0	2	2	2	2	0	2	2	0	2	0	0	0	2	0	2	0	0	2	2	2	2	2	2	0	0	2	2	2	2	2	0	2	0	2	2	0	2
recBS00067792_51	2A	104.132	C	T	0	0	0	0	0	2	0	0	0	0	0	0	0	0	2	2	0	2	2	0	0	0	2	0	0	0	0	1	0	2	0	0	0	0	0	0	0	0	2	0	0	0	0	0	0
recBS00067800_51	1B	62.58	C	T	0	0	2	0	0	2	0	0	0	0	0	2	0	0	0	0	0	0	2	0	0	0	0	0	0	0	0	0	0	0	0	0	0	0	0	0	0	0	0	2	0	0	0	0	0
recBS00067806_51	2A	104.132	C	T	0	0	0	0	0	0	0	0	0	0	0	0	0	0	0	0	0	0	0	0	0	0	0	2	2	0	2	1	2	0	2	2	0	0	0	0	2	2	0	0	0	2	2	2	2
recBS00067836_51	6B	66.397	T	G	2	0	0	0	0	0	0	0	0	0	0	0	0	0	0	0	0	0	0	0	0	0	0	0	0	0	2	0	0	0	0	0	0	0	0	0	0	0	0	0	2	0	0	0	2
recBS00067845_51	7A	75.659	G	A	0	0	2	2	2	0	2	0	2	2	2	0	2	2	0	0	2	0	0	2	2	2	0	0	0	2	0	0	0	0	2	0	2	2	2	2	2	0	0	2	2	2	2	0	0
recBS00067871_51	6B	64.707	G	A	0	0	0	0	0	0	0	0	0	0	0	0	0	0	0	0	0	2	0	0	0	0	0	0	0	0	2	0	0	0	0	0	0	0	0	0	0	0	0	0	2	0	0	0	0
recBS00067873_51	6B	64.707	C	T	0	0	0	0	0	0	0	0	0	0	0	0	0	0	0	0	0	2	0	0	0	0	0	0	0	0	2	0	0	0	0	0	0	0	0	0	0	0	0	0	2	0	0	0	0
recBS00067882_51			T	C	0	0	0	0	2	2	0	2	0	0	0	0	0	0	0	2	0	2	2	0	0	0	0	0	0	0	0	0	0	2	2	0	0	0	0	0	2	0	0	0	0	2	2	0	0
recBS00067886_51	2A	101.974	A	G	2	2	0	0	0	2	0	0	0	0	0	0	0	0	2	2	0	2	2	0	0	0	2	2	2	0	2	2	2	2	2	2	0	0	0	0	2	2	2	0	0	2	2	2	2
recBS00067938_51	5B	43.562	G	A	0	2	0	0	0	2	0	0	0	2	2	2	0	2	2	2	0	2	2	0	0	0	2	2	0	2	2	2	2	0	2	2	0	0	2	0	2	0	2	0	0	2	2	2	2
[truncated: 8,102 more rows]
[truncated: 125 more columns]

## Sheet: Phenotype
Table S1. Genotypes and phenotypes of 170 spring wheat lines.
Line ID	Market Classes	Origin	FHB Susceptibility	StP15_INC	StP16_INC	AB15_INC	AB16_INC	BLUP_INC	MEAN_INC	StP15_SEV	StP16_SEV	AB16_SEV	GH15_SEV	GH16_SEV	BLUP_SEV	MEAN_SEV	StP15_DON	StP16_DON	CrK15_DON	AB15_DON	BLUP_DON	MEAN_DON
H0800080	HRS	WSU	Resistant	60	90	5	2.67	-7.03067	39.4175	16.7	33.35	23.92	25.5	6.9	-4.19285	21.274	0.82	3.4	10.5	0.29	-1.52381	3.7525
H0800103L	HRS	WSU	Resistant	80	85	15	2.33	-3.58247	45.5825	40.1	54	14.44	12.5	8	-1.43272	25.808	0.95	16.9	18.6	0.81	0.458229	9.315
H0800310	HRS	WSU	Resistant	65	97.5	60	7.67	3.10698	57.5425	33.1	36	18.62	40.8	35.8	2.86271	32.864	0.53	9.2	21.6	0.58	-0.0183518	7.9775
H0800314	HRS	WSU	Resistant	90	100	30	4.67	2.33792	56.1675	27.8	62.05	22.67	20.8	57.4	6.07697	38.144	1.1	22.8	13.1	0.46	0.476045	9.365
H0900009	HRS	WSU	Resistant	90	97.5	15	2	-0.482446	51.125	19.6	33.7	10.42	19.6	7.5	-6.0861	18.164	1.1	5.9	13.2	0.2	-1.04367	5.1
H0900081	HRS	WSU	Resistant	85	95	5	2	-2.92947	46.75	33.2	65.5	34.44	20.1	20.5	4.00962	34.748	1.5	18.5	26.6	0.48	1.333	11.77
Hollis	HRS	WSU	Resistant	65	87.5	10	6.67	-5.42263	42.2925	14.2	38.6	35.05	20.2	18.5	-1.73588	25.31	1.5	14.6	29.5	0.36	1.23323	11.49
HR07005-3	HRS	WSU	Resistant	100	87.5	5	3	-1.74091	48.875	35	29.55	8.89	11.2	15.7	-4.92701	20.068	1.1	16	11.1	0.24	-0.327461	7.11
HR07024-5	HRS	WSU	Resistant	85	95	20	7	-0.132871	51.75	27.2	29.25	11.26	26.1	52.7	0.694297	29.302	1.7	8.3	15.1	0.51	-0.57956	6.4025
HW080169	HWS	WSU	Resistant	95	100	40	17	6.15947	63	29.1	35	32.42	10.7	7.4	-3.18839	22.924	4.7	17.2	24.2	1.6	1.38823	11.925
HW090006M	HWS	WSU	Resistant	85	100	2	2	-2.64981	47.25	37.8	29.45	39.29	22.6	28.6	2.06158	31.548	2.2	6.9	11.9	0.1	-0.981313	5.275
HW090071M	HWS	WSU	Resistant	85	100	50	3	4.20185	59.5	34.4	36.55	29.52	16.5	5.3	-2.25698	24.454	0.76	10.8	11.6	0.9	-0.717634	6.015
Kelse	HRS	WSU	Resistant	90	100	30	4	2.24423	56	42.6	64.2	36.52	38.4	34.3	9.15731	43.204	1.8	28.3	51.7	0.43	4.46418	20.5575
Macon	HWS	WSU	Resistant	100	100	60	8.67	8.49043	67.1675	43.9	32.15	15.3	10.8	5.7	-4.01265	21.57	1.7	11.2	12.8	0.64	-0.514531	6.585
Otis	HWS	WSU	Resistant	55	87.5	2	2	-8.59257	36.625	17.5	26.75	10.88	9.9	27.6	-5.86573	18.526	1.2	10.9	NA	0.27	-0.0617442	4.12333
Scarlet	HRS	WSU	Resistant	95	97.5	20	3.67	1.14937	54.0425	32.8	46	15.38	14.6	5.2	-3.26631	22.796	2	24.1	NA	0.48	1.32788	8.86
Tara2002	HRS	WSU	Resistant	100	97.5	40	9	5.3904	61.625	41.2	41.85	26.05	17.8	4.2	-1.18191	26.22	1.9	9.1	NA	0.35	-0.161492	3.78333
WA8016	HRS	WSU	Resistant	90	100	5	1.67	-1.57731	49.1675	33.2	43	40	19.9	5.8	0.133018	28.38	1.9	21.4	NA	0.37	1.0433	7.89
WA8034	HRS	WSU	Resistant	90	95	15	6	-0.272701	51.5	35.1	57.9	22.96	17.9	30.4	2.8554	32.852	2	12.1	31.7	0.42	1.25639	11.555
WA8074	HRS	WSU	Resistant	90	100	40	8	4.20185	59.5	25.3	49.6	26.67	13.6	5.2	-2.48831	24.074	1.4	11.7	10.2	0.37	-0.752376	5.9175
WA8099	HRS	WSU	Resistant	85	95	60	7	5.46032	61.75	59.3	40.2	24.24	16.5	5.8	0.637073	29.208	1.5	7.9	NA	0.77	-0.276887	3.39
WA8100	HWS	WSU	Resistant	75	92.5	10	1.33	-4.07188	44.7075	38.5	29.2	28.33	6.9	3.5	-4.18554	21.286	3.9	10.7	10.3	0.29	-0.616973	6.2975
WA8123	HWS	WSU	Resistant	95	97.5	20	1.67	0.869708	53.5425	57.5	38.45	18.42	29.8	4.7	0.981633	29.774	6.6	6.3	17.3	0.18	-0.154645	7.595
WA8133	HWS	WSU	Resistant	95	100	70	7.67	9.04975	68.1675	90.3	67.15	16.92	19.1	16.1	8.37201	41.914	3.6	14.2	24.1	0.56	0.921448	10.615
LOUISE	SWS	WSU	Resistant	100	100	30	19.67	5.83366	62.4175	47.8	37.85	36.72	11.9	21	1.76085	31.054	3.8	7.5	22.4	0.83	0.215039	8.6325
PEWAWA	SWS	WSU	Resistant	90	97.5	10	1.67	-1.22774	49.7925	35.9	23.75	15.63	7.6	7.2	-6.17619	18.016	3.4	10	15.7	0.23	-0.24818	7.3325
Treasure	SWS	UI	Resistant	100	95	5	0.67	-1.01799	50.1675	44.5	36.4	15.88	22	9.2	-1.56178	25.596	3.8	11.8	9.3	0.38	-0.608956	6.32
Jubilee	SWS	UI	Resistant	70	72.5	20	0	-6.35529	40.625	36.4	29.15	0	30.7	5	-4.81622	20.25	3.7	9.6	21.1	0.12	0.214149	8.63
UI Pettit	SWS	UI	Resistant	100	97.5	60	3.67	7.44171	65.2925	63.7	55.65	28.75	12.7	8.7	3.49339	33.9	6.4	17.6	22.9	0.73	1.382	11.9075
IDO629	SWS	UI	Resistant	100	85	5	0	-2.50998	47.5	37.7	29.33	16.08	15.9	4.2	-4.57758	20.642	3.5	5.9	18.3	0.21	-0.374674	6.9775
IDO851	SWS	UI	Resistant	95	80	20	1	-1.671	49	21.8	28.85	5.88	9.2	8.7	-8.08162	14.886	1.4	10.5	12.7	0.95	-0.584904	6.3875
IDO852	SWS	UI	Resistant	95	97.5	60	2.33	6.55519	63.7075	34.2	39.5	18.75	11.5	5.7	-3.7935	21.93	2.6	11.2	15.1	0.6	-0.233036	7.375
UI Winchester	HRS	UI	Resistant	95	100	70	5	8.6764	67.5	35.4	48.5	20.33	23.6	7.3	-0.691246	27.026	1.1	13	15.5	0.32	-0.195622	7.48
Jerome	HRS	UI	Resistant	100	97.5	90	16.67	13.4544	76.0425	42.7	33.05	21.5	36.3	44.4	4.52219	35.59	2.8	14.5	33.5	1.5	1.798	13.075
IDO702	HRS	UI	Resistant	90	100	40	3.33	3.54885	58.3325	50.9	46	10.78	51.7	62.5	9.87078	44.376	3.6	25.5	45	0.35	3.77114	18.6125
Jefferson	HRS	UI	Resistant	95	97.5	80	9	10.2844	70.375	76.1	49.05	20.67	28.6	48.1	9.9487	44.504	4.8	24.9	26.2	0.79	2.18907	14.1725
Alturas	SWS	UI	Resistant	95	92.5	15	0	-0.762105	50.625	40.8	32.95	14	10.5	4.3	-4.65794	20.51	4	15.1	25.2	0.28	1.1103	11.145
Cataldo	SWS	UI	Resistant	100	82.5	40	4	2.59381	56.625	49.2	25.1	13.08	9.4	4.4	-4.82474	20.236	3.8	7.2	20	0.26	-0.0762542	7.815
Lolo	HWS	UI	Resistant	95	95	10	6.67	-0.179015	51.6675	42.1	20.05	10.19	9.3	4.4	-6.66807	17.208	3	13.2	8	0.47	-0.663295	6.1675
UI Lochsa	HWS	UI	Resistant	100	87.5	40	34.67	7.58154	65.5425	66.2	33.75	35.6	17.8	4	2.01409	31.47	7.4	12.3	12.8	0.84	0.109033	8.335
IDO694	HWS	UI	Resistant	100	87.5	60	25	9.02598	68.125	81.6	60.5	18.87	11.7	41.2	8.89554	42.774	6	6.2	18.2	0.4	-0.117231	7.7
IDO686	SWS	UI	Resistant	100	85	2	1	-2.78964	47	28.1	25.15	26.47	7.6	5.7	-5.81824	18.604	2.5	11.1	12.4	0.21	-0.526111	6.5525
IDO671	SWS	UI	Resistant	70	87.5	5	0	-6.35529	40.625	36.9	25.15	15	9.4	9.2	-5.49803	19.13	2.7	8.6	7.5	0.26	-1.16304	4.765
UI Stone	SWS	UI	Resistant	100	100	40	1.67	4.71503	60.4175	58.9	35.5	30	14.1	5.3	0.364348	28.76	4.5	12.2	11.1	0.37	-0.351513	7.0425
IDO644	SWS	UI	Resistant	95	100	80	5	10.0747	70	77.4	39.5	7.14	11.5	5.4	0.0161358	28.188	4.9	18.8	17.2	0.58	0.834149	10.37
IDO377s	HWS	UI	Resistant	95	95	40	5.33	3.82851	58.8325	34.4	26.45	12.28	13	3.6	-6.21881	17.946	3	13.3	13.1	0.29	-0.216111	7.4225
Pomerelle	SWS	UI	Resistant	85	100	5	1	-2.37015	47.75	42.4	45.6	5.88	26.7	4.4	-1.92703	24.996	4	20	39.3	0.72	2.84203	16.005
IDO696	HWS	UI	Resistant	95	90	5	4.67	-1.85697	48.6675	40.8	19.3	23.85	18.6	16.4	-2.6612	23.79	4.7	5.5	14.1	0.57	-0.645479	6.2175
IDO854	SWS	UI	Resistant	85	65	5	2	-7.12436	39.25	53.4	21.05	27.89	10.7	6	-2.65024	23.808	4.3	7.2	15.9	0.25	-0.397835	6.9125
IDO858	HWS	UI	Resistant	95	82.5	40	5.67	2.12818	55.7925	63.6	27.05	42.93	19.5	22.5	4.23364	35.116	7.6	6.3	25.2	0.5	0.666678	9.9
IDO868	HRS	UI	Resistant	90	94.05	10	0	-1.94367	48.5125	66.2	17.72	20	24.7	39.7	3.34972	33.664	5.9	5.2	38.7	0.54	1.6234	12.585
IDO687	SWS	UI	Resistant	100	90.58	10	1	-0.890748	50.395	66.4	43.62	13.24	22.6	7.7	1.55265	30.712	6.5	12.9	29.4	0.52	1.53254	12.33
IDO440	SWS	UI	Resistant	100	82.95	20	4.33	-0.0937188	51.82	74.1	22.68	23.53	12.4	4.7	-0.41365	27.482	4.8	3.9	23.7	0.96	0.110815	8.34
IDO488	SWS	UI	Resistant	95	95	2	2.33	-1.90451	48.5825	69.1	18.2	23.53	18.3	5.3	-0.776473	26.886	4	8.3	22	0.28	0.219493	8.645
IDO582	SWS	UI	Resistant	95	86.73	5	6.67	-2.03456	48.35	62.8	31.42	31	9.1	7.1	0.074577	28.284	5	9.9	4.3	0.21	-1.13186	4.8525
IDO560	HWS	UI	Resistant	75	92.5	2	0	-5.37649	42.375	72.1	53.75	0	26.7	7.3	2.31847	31.97	3.7	2.1	16.6	NA	-0.897748	7.46667
WHITEBIRD	SWS	UI	Resistant	85	75.74	2	0.33	-6.27559	40.7675	36.5	18.7	5.88	8.6	3.2	-8.27034	14.576	2	3.9	11.2	0.23	-1.31715	4.3325
CENTENNIAL	SWS	UI	Resistant	75	88.93	30	3	-1.54096	49.2325	40.1	22.36	14.22	15.3	4.5	-5.39698	19.296	3.5	7	11.4	0.25	-0.887778	5.5375
Hahan-1RS	HWS	UCD	Susceptible	100	97.62	2	0.33	-1.11867	49.9875	41.8	27.71	10.88	15	21.9	-2.86331	23.458	1.6	13.9	11.9	0.61	-0.365766	7.0025
Hahan-1RSMA	HWS	UCD	Susceptible	100	100	2	2.67	-0.458674	51.1675	33.9	43.75	12.72	20.5	2.8	-3.30405	22.734	3.8	18.8	13.4	0.42	0.383402	9.105
Attila-1RS	HWS	UCD	Susceptible	100	100	2	1.33	-0.646046	50.8325	36.3	34.21	17.14	12.8	9.4	-3.76915	21.97	3.1	18.6	10	0.49	0.00659076	8.0475
Attila-1RSMA	HWS	UCD	Susceptible	100	100	2	0.67	-0.738334	50.6675	27	36.64	18.42	35.9	2.8	-2.44083	24.152	1.9	18	9.4	0.57	-0.200076	7.4675
UC1110	HRS	UCD	Susceptible	100	100	80	21.67	13.1048	75.4175	45.3	51.33	36.47	17.5	6.1	1.93495	31.34	3.5	14.8	18.9	0.8	0.524149	9.5
PI610750	SRS	UCD	Resistant	55	76.96	2	0	-10.346	33.49	11.4	11.83	8.17	4.4	4	-12.2979	7.96	0.52	5.4	4.7	0.11	-1.90508	2.6825
Lassik	HRS	UCD	Resistant	100	97.5	15	2.33	0.961996	53.7075	55.4	44.32	8.59	9.9	22.9	0.0368337	28.222	1.8	16	13.5	0.51	-0.0272599	7.9525
UC1682	HRS	UCD	Susceptible	85	97.5	90	6	9.86496	69.625	24.8	57.25	11.23	11.5	10.2	-3.14456	22.996	2.2	23.1	14.8	1.1	0.809207	10.3
Summit 515	HRS	UCD	Susceptible	100	97.5	70	6.67	9.25949	68.5425	34.7	62.43	16.18	23.9	31.1	3.3485	33.662	0.75	21.9	16.4	0.54	0.665787	9.8975
Expresso	HRS	UCD	Susceptible	100	97.5	60	4	7.48785	65.375	39	59.3	17.19	9	9.7	-0.805693	26.838	2.8	18.3	23	0.78	1.13702	11.22
RSI5 Yr5 Yr15 Gpc HMW 1	HRS	UCD	Susceptible	85	97.5	30	1.33	0.822166	53.4575	38.4	57.96	19.44	13.8	50.1	4.73526	35.94	2.8	29.2	14.9	0.71	1.38021	11.9025
UC1679	HWS	UCD	Susceptible	95	97.92	70	4.33	8.29187	66.8125	66.5	82.33	25.71	53.7	52.4	17.025	56.128	4.4	19.5	26	0.87	1.66171	12.6925
Blanca Grande 515	HWS	UCD	Susceptible	100	100	90	2.33	11.7988	73.0825	48	53.41	12.08	18.4	10.9	0.241378	28.558	1.7	6.3	13.2	0.64	-0.915393	5.46
UC896 5+10 Lr34/Yr18 Yr5 Gpc	HWS	UCD	Susceptible	60	97.83	30	1	-2.67358	47.2075	21.4	37.48	8.82	17	7.1	-5.96678	18.36	1.9	7.2	12.9	0.13	-0.88956	5.5325
UC1603	HWS	UCD	Resistant	65	98.08	15	0.67	-4.08306	44.6875	12.1	28.15	31.25	10.2	4.9	-6.59989	17.32	0.78	6.9	10.5	0.3	-1.2147	4.62
Blanca Fuerte	HWS	UCD	Susceptible	100	100	70	12.67	10.448	70.6675	50.2	72.8	24	24.3	38.3	8.37566	41.92	4.6	23.4	22.2	1.6	1.75346	12.95
UC1395	HWS	UCD	Susceptible	80	100	2	1	-3.48879	45.75	28.6	58.29	14.71	10.5	5.1	-2.87427	23.44	2.7	13.4	17	0.38	0.121505	8.37
UC1396	HWS	UCD	Susceptible	95	91.5	20	3	0.216703	52.375	32.6	41.36	14.38	20.9	23.5	-0.982234	26.548	2.4	11.2	14.8	0.26	-0.307864	7.165
UC1551	HRS	UCD	Susceptible	95	100	10	1	-0.272701	51.5	30.4	63.22	5.88	16.3	23	-0.244414	27.76	1.2	23.3	14.2	0.26	0.609666	9.74
UC1552	HRS	UCD	Susceptible	65	95.83	5	0.67	-5.79598	41.625	31.8	64.21	5.56	19.1	22.1	0.238943	28.554	0.43	13.9	11.4	0.2	-0.551054	6.4825
UC1554	HWS	UCD	Susceptible	60	85	20	0.33	-5.95958	41.3325	17.5	49.81	10.88	29.9	40.1	0.898841	29.638	1.7	15.8	19.8	0.62	0.517023	9.48
UC1599	HRS	UCD	Susceptible	100	100	30	0.67	3.1769	57.6675	35	50.7	26.32	17.5	11.3	0.00152549	28.164	1	10.5	7.9	0.52	-1.08643	4.98
UC1601	HWS	UCD	Susceptible	65	85.12	20	9.67	-3.93764	44.9475	11.3	25.67	33.61	23.2	47.5	0.0575316	28.256	0.26	10.9	13.3	0.95	-0.597376	6.3525
UC1602	HWS	UCD	Susceptible	70	90	30	5.33	-1.76468	48.8325	37.2	35.06	22.24	22.9	20.8	-0.317466	27.64	3.2	5.3	12.9	0.59	-0.902031	5.4975
UC1616	HRS	UCD	Susceptible	100	97.5	30	10	4.13194	59.375	41.9	36.79	14.88	18.6	7.8	-2.53701	23.994	1	10.8	17.1	0.95	-0.201858	7.4625
UC1618	HRS	UCD	Susceptible	100	78.64	30	2.67	0.469795	52.8275	26.2	15.41	18.38	10.7	19.1	-6.2115	17.958	0.88	0.83	17.4	0.24	-1.1372	4.8375
UC1642	HRS	UCD	Resistant	80	70	20	1	-5.16674	42.75	30.4	28.45	20.59	7.1	4.1	-6.10801	18.128	1.7	3.9	9.6	0.51	-1.46146	3.9275
UC1643	HWS	UCD	Susceptible	95	67.5	30	1.33	-1.97443	48.4575	41.2	29.8	6.94	14	44.9	-0.483049	27.368	5.2	2.5	41.4	0.57	1.56372	12.4175
10010/20	HWS	UCD	Susceptible	100	100	40	4.67	5.13452	61.1675	57.4	40.36	23.29	13.4	39.3	4.01083	34.75	2.8	5.7	21.3	0.71	-0.143065	7.6275
11010-9, 10013-1	HWS	UCD	Susceptible	85	65	2	1.67	-7.58999	38.4175	54.7	23.86	23.46	14.4	8.5	-1.93434	24.984	6.8	9.1	12.3	0.74	-0.282921	7.235
UC1683	HWS	UCD	Susceptible	100	100	90	18.33	14.0361	77.0825	61	53.5	13.04	10.3	19	1.952	31.368	5.5	13.1	22.4	1.1	0.889379	10.525
10014/7	HRS	UCD	Susceptible	100	97.5	90	21	14.0598	77.125	59.2	29.19	18.36	17	3.9	-1.60195	25.53	2	7.3	26.6	1.2	0.443976	9.275
RIL203	HWS	UCD	Susceptible	100	88.5	70	4.33	7.67382	65.7075	41.1	19.16	12.92	19.1	10.1	-4.67864	20.476	2.1	4.5	22.3	0.9	-0.206312	7.45
RIL29	HRS	UCD	Susceptible	100	97.5	80	3.33	10.1908	70.2075	45.4	31.35	28.24	7.1	7.1	-2.63198	23.838	0.58	7.9	19.6	1.2	-0.252634	7.32
Thatcher	HRS	MSU	Susceptible	90	92.5	2	0.67	-3.18535	46.2925	45.7	22.2	32.35	15.3	20	-0.64011	27.11	0.38	5.4	10	0.16	-1.44097	3.985
Fortu	HRS	MSU	Susceptible	90	97.5	40	0	2.73364	56.875	80.6	54.38	0	23	21.6	4.72065	35.916	2.2	1.9	20.4	0.11	-0.66864	6.1525
McNeal	HRS	MSU	Susceptible	85	68.1	5	2.67	-6.5972	40.1925	55.8	28	23.53	15.7	27.8	1.22027	30.166	0.87	2.8	13.8	0.72	-1.24054	4.5475
Choteau	HRS	MSU	Susceptible	70	75	2	1	-8.38283	37	43.4	33.65	25.49	11.4	10.2	-2.02931	24.828	1.6	2.4	40.1	0.34	1.09783	11.11
Vida	HRS	MSU	Resistant	70	70	2	2	-8.94215	36	24.6	12.6	12.5	12.6	7.5	-8.64533	13.96	0.15	1.4	10	0.25	-1.80976	2.95
MT0802	HRS	MSU	Susceptible	75	77.93	5	4.33	-6.38885	40.565	31.9	34.69	33.66	39	3.9	0.285209	28.63	0.65	3	15.4	0.39	-1.12919	4.86
Duclair	HRS	MSU	Susceptible	55	100	10	1.33	-5.81975	41.5825	21.6	42.95	20.83	14.8	3.1	-4.56906	20.656	0.57	2.9	12.6	0.33	-1.39999	4.1
MT1002	HRS	MSU	Susceptible	70	93.15	5	4	-5.00594	43.0375	27.4	52.35	69.03	20.8	25	6.54694	38.916	1	5.6	13.3	0.23	-1.06772	5.0325
MT1016	HRS	MSU	Susceptible	90	95	5	2	-2.23032	48	39.7	63	22.92	15	55.6	6.74661	39.244	0.61	11.8	16.8	0.37	-0.22591	7.395
MT1020	HRS	MSU	Susceptible	85	95	10	2	-2.23032	48	36.1	68.1	22.79	16.9	6.4	1.15452	30.058	0.46	9.4	11.8	0.41	-0.894905	5.5175
MT1027	HRS	MSU	Susceptible	55	86.67	10	1.67	-7.63614	38.335	28.9	67.28	31.25	21.3	20.8	3.49704	33.906	3.34	13	58	0.7	3.82369	18.76
MT1053	HRS	MSU	Susceptible	95	95	15	1.67	-0.179015	51.6675	16.4	26.25	10.94	18.2	5.2	-7.76993	15.398	0.67	3.6	14.4	0.18	-1.18174	4.7125
MTHW1060	HWS	MSU	Susceptible	100	88.68	10	0	-1.29625	49.67	46.1	26.12	15	16.6	7.3	-3.61452	22.224	1.5	6.8	11.9	0.27	-1.03743	5.1175
MTHW1069	HWS	MSU	Susceptible	60	97.5	20	1.33	-4.07188	44.7075	45.3	64.11	45.1	8.1	5.3	3.2998	33.582	0.85	7.2	19.9	0.23	-0.350622	7.045
MT0861	HRS	MSU	Susceptible	80	78.68	5	3.33	-5.72466	41.7525	34.1	26.06	21.49	7.2	3.8	-5.86329	18.53	0.31	4.2	10	0.4	-1.53272	3.7275
MT0921	HRS	MSU	Susceptible	55	100	2	2	-6.8447	39.75	63.9	83.87	23.21	37.4	51.1	14.4487	51.896	0.86	8.6	10.6	0.43	-1.03565	5.1225
MT0945	HRS	MSU	Susceptible	90	100	5	4	-1.25151	49.75	65.6	57.5	33.14	19.9	55.1	11.0104	46.248	1.8	30.3	42.5	0.8	3.85576	18.85
CAP151-3	HRS	MSU	Susceptible	100	97.5	10	11	1.47517	54.625	85.3	84.57	36.53	26.6	46.6	16.8983	55.92	4.2	3.1	21.4	0.35	-0.273122	7.2625
CAP34-1	HRS	MSU	Susceptible	90	97.22	5	3.33	-1.73392	48.8875	44.5	56.83	29.79	37.8	49.8	9.48604	43.744	2.4	8.4	29.3	0.45	0.751304	10.1375
MTHW0771	HWS	MSU	Susceptible	90	70	30	1	-2.37015	47.75	22.7	21.67	28.57	23.9	7.1	-4.4887	20.788	4.7	3.9	15.2	0.15	-0.727433	5.9875
MT0415	HRS	MSU	Resistant	65	87.5	2	2	-7.19427	39.125	32.2	24.65	34.31	10.9	6.2	-3.96273	21.652	0.4	7.5	8.3	0.29	-1.39197	4.1225
MT0813	HRS	MSU	Susceptible	100	92.83	20	7.67	1.75483	55.125	63.8	53.22	26.07	42.5	58.3	12.5506	48.778	1.3	5.9	13.9	0.22	-0.961715	5.33
MTHW0867	HWS	MSU	Susceptible	95	100	20	5.33	1.73106	55.0825	30.8	38.11	30.83	27.6	24.4	1.33106	30.348	1.3	11	22.4	0.46	0.27116	8.79
Newa	HRS	MSU	Susceptible	95	87.5	30	0.33	0.682336	53.2075	54	20	5.88	17.6	49.6	0.763696	29.416	0.73	1.8	16.9	0.28	-1.10513	4.9275
Hi-Line	HRS	MSU	Susceptible	95	95.5	40	0.67	3.24681	57.7925	40.1	40.44	26.67	13.9	6.3	-1.63117	25.482	0.75	2.2	16.1	0.48	-1.12117	4.8825
9263	HWS	CIMMYT	Susceptible	95	83.21	20	7.33	-0.337023	51.385	40.4	22.29	16.32	16.2	7.4	-4.65064	20.522	2.4	3.1	9.1	0.43	-1.52203	3.7575
9223	HWS	CIMMYT	Susceptible	90	72.5	5	2	-5.37649	42.375	44.6	37.95	25.13	23.6	35.7	3.18657	33.396	3	10.4	31.2	0.84	1.18691	11.36
9225	SWS	CIMMYT	Susceptible	85	55	20	2	-6.42521	40.5	30.8	22.4	23.68	35	33.9	0.605418	29.156	2.2	5.3	35.1	0.3	0.960644	10.725
9228	HWS	CIMMYT	Susceptible	65	75	2	0.33	-9.17566	35.5825	25.5	21.65	15.88	22.8	4.4	-6.15793	18.046	0.72	4.1	16.6	0.16	-0.938554	5.395
9229	HWS	CIMMYT	Susceptible	100	90.65	5	2	-1.44028	49.4125	30.1	35.65	14.84	22.9	4.2	-4.03213	21.538	1.3	2.4	10.9	0.53	-1.51312	3.7825
9232	HWS	CIMMYT	Resistant	60	80.45	10	0	-8.04024	37.6125	18.2	17.95	10	13.2	8.8	-8.84623	13.63	1.5	2.2	7	0.37	-1.87479	2.7675
9233	HWS	CIMMYT	Susceptible	95	97.5	20	0.67	0.729878	53.2925	22.5	42.54	29.17	28.3	3.7	-1.77728	25.242	2.4	10.8	7.9	0.52	-0.934991	5.405
9245	HWS	CIMMYT	Resistant	80	92.5	5	0.67	-4.16416	44.5425	17.6	24.1	12.5	9.2	19.4	-7.06255	16.56	1.3	1.7	11	0.24	-1.59241	3.56
9242	HWS	CIMMYT	Susceptible	100	95.71	30	1.67	2.71686	56.845	51.1	33.39	12.5	37	50.7	5.34281	36.938	2.1	3.7	13	0.89	-1.10692	4.9225
9240	HWS	CIMMYT	Susceptible	90	92.62	40	0.33	2.09741	55.7375	36	39.33	23.5	24.3	6.5	-1.36088	25.926	1.2	5.3	15.2	0.41	-0.891342	5.5275
9241	HRS	CIMMYT	Resistant	85	85	20	0	-2.50998	47.5	28.5	24.81	0	13.8	10	-7.75532	15.422	1.3	2.6	6.8	0.46	-1.86677	2.79
9262	HWS	CIMMYT	Susceptible	75	92.06	50	11.33	2.85809	57.0975	20.3	19.24	18.75	19.9	18	-5.43229	19.238	2.3	1.8	10.9	1.2	-1.41781	4.05
9246	HWS	CIMMYT	Susceptible	80	90.45	30	2	-0.769096	50.6125	20.7	31.1	21.24	6.9	38.2	-2.75982	23.628	1.3	4.4	12.8	0.61	-1.15858	4.7775
9254	HWS	CIMMYT	Susceptible	100	97.5	20	0.67	1.42903	54.5425	58	52.63	15	27.7	33.3	5.57901	37.326	7.4	4.1	13.1	0.59	-0.616973	6.2975
9256	HRS	CIMMYT	Susceptible	100	80.83	10	1	-2.25409	47.9575	71.7	45.47	26.47	13.6	15.5	3.88786	34.548	2.6	5.5	9.5	0.48	-1.25034	4.52
9252	HRS	CIMMYT	Susceptible	90	80	10	0.33	-3.86213	45.0825	28.8	26.1	33.33	14.2	24.7	-1.66527	25.426	0.48	2.1	10.3	0.23	-1.69307	3.2775
9248	HRS	CIMMYT	Resistant	60	52.07	5	0	-12.7078	29.2675	30.5	18.04	0	16.2	3.8	-8.79874	13.708	1.1	2.3	10.1	0.26	-1.63516	3.44
9247	HWS	CIMMYT	Susceptible	100	90.98	20	1.67	0.657167	53.1625	46.1	32.26	8.82	21.8	33.7	0.227985	28.536	4.5	2.7	14.8	0.89	-0.821859	5.7225
9249	HWS	CIMMYT	Susceptible	90	95	30	0.67	1.07945	53.9175	36.6	43.94	25.56	22.1	18.1	0.668729	29.26	2.2	5.7	11.6	0.25	-1.10157	4.9375
9261	HWS	CIMMYT	Susceptible	80	65	10	1	-7.26419	39	80.1	26.87	23.53	7.7	5.6	0.364348	28.76	4.5	3.3	24.6	0.53	0.0725104	8.2325
Berkut	HWS	CIMMYT	Susceptible	95	90	5	1	-2.37015	47.75	27.7	30.33	27.94	35	41	2.57659	32.394	2.4	10	25.5	1	0.604322	9.725
9258	HRS	CIMMYT	Susceptible	100	100	40	8.33	5.64629	62.0825	100	75.4	38.82	28.5	44.4	17.8139	57.424	7.5	6.8	27.5	1.4	0.987368	10.8
9259	SWS	CIMMYT	Susceptible	85	85	2	0.67	-4.93323	43.1675	79.6	44.5	59.38	22	13.5	9.5177	43.796	2.3	10.5	15.4	0.36	-0.316772	7.14
9260	SRS	CIMMYT	Susceptible	100	100	2	1.33	-0.646046	50.8325	60.7	35.86	20.37	33.9	56.4	8.08711	41.446	3	8.4	13.1	0.23	-0.65795	6.1825
9253	HWS	CIMMYT	Susceptible	100	75	5	0.33	-3.86213	45.0825	43	32.16	5.88	19.6	26.8	-1.62752	25.488	2	8.7	13.6	0.37	-0.663295	6.1675
AC BARRIE	HRS	SSK	Susceptible	75	90	20	0.33	-3.16298	46.3325	25.3	26.87	29.41	11.4	4.9	-5.22652	19.576	0.72	3.5	8	0.31	-1.74473	3.1325
chewink	HWS	CIMMYT	Susceptible	100	92.31	5	3.33	-1.02219	50.16	41.1	34.38	16	8.6	5.3	-4.31338	21.076	1.1	8.7	4.9	0.53	-1.50422	3.8075
SRRN-6019	HWS	CIMMYT	Susceptible	100	100	10	4.33	0.892081	53.5825	59.9	63.16	23.56	25.5	14.2	5.54126	37.264	3.1	10.4	18.4	1.3	0.0965622	8.3
SpCB-3004	HWS	CIMMYT	Susceptible	90	87.95	20	1	-1.2585	49.7375	48.1	35.55	20	13.1	8.7	-1.86981	25.09	4.7	6.9	18.2	0.28	-0.181369	7.52
SRRN-6027	HWS	CIMMYT	Susceptible	95	95.33	20	8.33	1.49754	54.665	56.3	44.83	21.42	38	47.7	8.21129	41.65	4.9	5.3	30.1	0.59	0.781592	10.2225
SRRN-6028	HWS	CIMMYT	Susceptible	90	92.5	10	10	-0.762105	50.625	40.1	33.96	19.89	14	5.4	-3.34301	22.67	2.9	4.6	26.1	1.2	0.239091	8.7
SRRN-6029	HWS	CIMMYT	Susceptible	100	100	5	5.67	0.380304	52.6675	45.9	40.38	21.53	31.1	42	4.88258	36.182	4.6	8	27.7	0.49	0.772684	10.1975
SRRN-6030	HWS	CIMMYT	Susceptible	85	74.17	15	1.67	-4.48997	43.96	33.8	30.54	20.59	14.8	11.3	-3.62548	22.206	3.7	7.3	10.6	0.51	-0.891342	5.5275
SRRN-6032	HWS	CIMMYT	Susceptible	100	89.44	5	3.67	-1.37596	49.5275	52	41.39	34.71	16.2	5.8	1.13139	30.02	3.1	4.9	33.5	0.45	0.876017	10.4875
SRRN-6037	HWS	CIMMYT	Susceptible	100	80.19	20	5.67	-0.292277	51.465	54.7	26.58	34.67	21.9	6.4	0.419136	28.85	3.8	5.5	51.4	0.56	2.59616	15.315
SRRN-6038	HWS	CIMMYT	Susceptible	85	97.5	2	8.33	-2.11426	48.2075	40.8	32.76	22.55	7.3	4.8	-3.96882	21.642	4.7	9.6	43.8	0.65	2.37257	14.6875
SRRN-6042	HWS	CIMMYT	Susceptible	90	96.15	20	10.67	1.24026	54.205	55.1	52.08	20.79	14.7	11.9	1.67562	30.914	5.1	9.3	45.4	0.54	2.51421	15.085
SRRN-6044	HWS	CIMMYT	Susceptible	95	100	20	8.67	2.19809	55.9175	61.7	63.39	29.04	34.3	11.8	7.23484	40.046	7.7	24.7	42.2	0.64	3.84151	18.81
SRRN-6047	HWS	CIMMYT	Susceptible	95	80	15	1.67	-2.27646	47.9175	23.5	38.02	27.31	24.1	4.6	-2.83409	23.506	1.9	3.5	20.2	0.55	-0.531456	6.5375
SRRN-6049	HWS	CIMMYT	Susceptible	100	97.5	50	1.67	5.76375	62.2925	50.8	35.04	31.37	23.1	28.3	3.38503	33.722	3.4	7.3	22.8	0.77	0.191878	8.5675
SRRN-6050	HWS	CIMMYT	Susceptible	100	95	40	1.67	4.01588	59.1675	48.5	46.35	21.35	30	42.3	5.80668	37.7	3.9	19.8	43	0.6	3.13421	16.825
SRRN-6097	HWS	CIMMYT	Susceptible	90	92.5	30	3.33	1.10183	53.9575	63.2	55.6	30.21	29.2	36.4	8.98564	42.922	4	15.2	40.6	0.5	2.51065	15.075
SRRN-6098	HWS	CIMMYT	Susceptible	95	95.65	30	4.67	2.42881	56.33	57.6	53.96	24	31	4.9	3.73202	34.292	4.9	9.8	45.7	0.41	2.55608	15.2025
SRRN-6099	HWS	CIMMYT	Susceptible	85	90	20	6	-0.97185	50.25	43.8	44.04	15.94	12.6	44.1	2.39518	32.096	2	14.2	18	0.57	0.236419	8.6925
SRRN-6109	HWS	CIMMYT	Susceptible	90	97.92	5	4.33	-1.49621	49.3125	50.6	61.88	27.78	19.7	2.3	2.6119	32.452	3	18.3	29	0.32	1.64835	12.655
21TH HRWSN-2106	HRS	CIMMYT	Susceptible	85	91.15	10	1.33	-2.86235	46.87	39.6	40.23	19.44	23.6	27.8	1.20079	30.134	0.57	8.3	14.3	0.25	-0.774646	5.855
21TH HRWSN-2111	HRS	CIMMYT	Susceptible	80	80.71	2	0	-6.32593	40.6775	35	20.36	10	24.5	5.9	-5.48464	19.152	1.2	4.7	28.6	0.33	0.241764	8.7075
21TH HRWSN-2126	HRS	CIMMYT	Susceptible	100	97.5	20	1.33	1.52131	54.7075	60.3	30.57	26.85	22.8	31.3	3.77585	34.364	1.3	4.2	36	0.44	0.875127	10.485
28TH SAWSN-3045	HWS	CIMMYT	Susceptible	45	84.38	15	1	-8.74918	36.345	26.7	30.31	23.53	19.7	6.5	-4.1478	21.348	0.68	9.7	22.2	0.36	0.0734012	8.235
28TH SAWSN-3046	HWS	CIMMYT	Susceptible	60	92.5	5	1	-6.91461	39.625	13.3	34.55	23.53	21.9	8.4	-4.76387	20.336	0.68	12.7	15.3	0.54	-0.257979	7.305
UI Platinum	HWS	UI	Resistant	100	100	80	12.33	11.7988	73.0825	71	40.3	29.91	14.2	24.9	4.80953	36.062	2.3	3	10.7	0.31	-1.40801	4.0775
LCS Altomo	HWS	LCS	Susceptible	100	100	80	8	11.1933	72	69.8	53.32	12.35	8.1	5	0.945107	29.714	3.4	11.7	8.8	0.61	-0.677548	6.1275
LCS-Star	HWS	LCS	Susceptible	95	97.22	40	2	3.67329	58.555	33.8	29	20.59	12.4	5.1	-4.86005	20.178	2.5	4.3	13.1	1	-0.999129	5.225
